# Supplementary material for: CXCL13 Damages Blood Spinal Cord Barrier by Promoting RNF6/Sqstm1‐Ubiquitination Induced Autophagy in Experimental Allergic Encephalomyelitis
Source: Adv Sci (Weinh). 2025 Apr 15;12(21):2414550. doi: 10.1002/advs.202414550 (PMC12140337; doi:10.1002/advs.202414550)
Supplement: Supplementary file 2 — Supporting Information [file ADVS-12-2414550-s001.xlsx]

## Sheet: All Cytokines
Table 1 List of detected cytokines from peripheral blood serum of clinical subjects
	Healthy volunteers								MS patients
Cytokines	N1	N2	N3	N4	N5	N6	N7	N8	P1	P2	P3	P4	P5	P6	P7	P8
6Ckine	1	392.842	237.617	253.414	926.968	218.706	43.8633	88.0444	0.487305	0.473821	340.579	0.435124	134.248	144.242	0.747788	502.268
Activin A	1	112.498	110.688	294.838	59.2777	89.9216	0.548291	15.6553	0.487305	0.473821	328.683	0.435124	77.2288	868.649	0.747788	132.439
Activin B	77.75	176.084	255.357	583.828	2340.66	195.254	0.548291	19.8033	0.487305	0.473821	281.098	0.435124	297.006	114.114	0.747788	4272.69
Activin C	5629.5	2122.79	6919.88	9389.49	2220.49	2174.6	4891.31	2978.66	2224.55	1739.4	12315.8	9838.8	2593.84	1785.27	977.359	5674.71
Activin RIA / ALK-2	1540.5	1028.19	374.54	1773.41	911.67	938.481	507.581	295.979	0.487305	172.589	1955.79	284.353	1705.17	2593.15	0.747788	1970.59
Activin RIB / ALK-4	12563.5	6104.24	9804.51	15826.9	4210.92	4469.81	10365.6	6465.37	10517.4	10318.8	22143.7	11880	4610.09	4100.04	4260.15	18169.1
Activin RII A/B	6011.25	1810.27	3456.31	8367.79	2685.59	2642.43	3135.4	2009.77	0.487305	3783.94	10101	6005.14	1511.2	2199.48	41.8761	3983.16
Activin RIIA	349490	380235	317473	294930	616608	553114	573855	496215	263134	493728	560304	449546	285639	295928	232925	249220
Adiponectin / Acrp30	94805.8	76604.2	142593	58688.3	50154.2	101916	56553.1	44059.8	82889.1	234379	99930.6	60932.6	66083.3	77025.8	198441	103508
AgRP	9764.5	3372.37	5975.15	5676.24	4064.57	3545.67	5892.21	2980.26	1832.88	574.508	17915.6	8456.19	3223.58	2663.34	336.692	6031.55
ALCAM	530.25	109.409	152.165	238.307	1369.42	293.351	672.891	92.8614	0.487305	0.473821	580.108	0.435124	289.789	239	0.747788	131.106
Angiogenin	2531	4846.68	3052.79	2792.43	2028.09	2973.58	3075.78	3579.71	1406.61	5778.13	8974.56	2443.33	6892.13	6671.48	7786.72	9194.25
Angiopoietin-1	735.25	1103.36	440.253	5376.53	1821.13	2804.05	4029.67	1272.63	0.487305	337.361	10767.3	3145.07	2034.29	3059.37	771.156	7194.34
Angiopoietin-2	17126	31447.4	25876.5	33650.5	17332.6	39333.1	22781.8	33627.3	12180.9	27610.1	24709.2	28202.6	13084	22186.3	13284.3	21808.8
Angiopoietin-4	4712	4361.16	6612.05	8875.35	3286.6	4050.89	7901.7	4982.53	3315.5	3787.25	16337.8	10647.3	2971.87	2433.93	1817.69	8190.55
Angiopoietin-like 1	263432	263828	246169	256561	300951	291783	269971	269046	114888	251432	248942	239328	199715	240243	224460	231783
Angiopoietin-like 2	1	322.306	259.105	404.488	143.855	325.915	0.548291	158.293	0.487305	0.473821	318.926	0.435124	133.887	145.252	0.747788	402.98
Angiopoietin-like Factor	6666	5782.45	10430.4	22807.8	4621.75	7552.88	9268.59	6448.51	16628.6	4250.06	21195.6	11139.7	5680.83	2761.63	9103.38	5444.32
Angiostatin	236325	397928	291034	273356	262114	286473	229312	208266	109363	207165	237312	236516	225236	269028	257168	277750
APJ	1660.5	3612.04	3646.21	7081.47	2810.76	3701.79	5690.99	2481.03	3946.93	1494.55	10253.2	11543.2	2121.63	3067.12	1715.43	6691.24
APRIL	7580	4568.91	11793.4	7558.57	26519.9	32182.8	22664.2	11708.7	15276.3	14917.5	8951.57	15116.1	18261.9	13699.4	18382.1	11063.9
AR (Amphiregulin)	3344.5	1577.8	3721.92	4100.44	2524.52	2134.8	4746.01	1667.22	62.2533	673.774	15687.9	6729.73	2433.79	1517.65	0.747788	5920.6
Artemin	2981.5	3857.88	4459.75	6520.06	2523.35	3092.58	10277.9	1807.59	2330.42	2763.09	8519.3	4682.91	4356.03	2660.31	3295.13	32557.8
Axl	2167.5	1278.41	2432.14	3595.07	1706.26	1817.19	3894.1	1067.37	0.487305	4.73821	12906.2	4773.52	1675.58	1495.6	2034.36	3056.92
B7-1 /CD80	51.75	91.646	52.2208	150.83	49.7168	548.91	0.548291	3.21134	0.487305	167.14	427.061	0.435124	79.2137	182.448	0.747788	268.709
BAFF R / TNFRSF13C	181.75	253.571	556.438	1254.89	564.683	772.843	1147.57	0.535224	0.487305	0.473821	1427.81	1101.19	1479.26	729.456	0.747788	1271.25
BCMA / TNFRSF17	1894	1962.92	3107.26	3307.06	3063.17	5925.18	7245.94	1482.04	1065.25	863.657	6252.6	2917.94	4450.04	3314.53	1554.65	6727.89
BD-1	18211	12559.4	16146.5	17976.3	16305.3	19190.8	24891.3	11893.7	18822.1	24304.7	57513.1	26668.3	12576.8	21879.8	24419.9	33515.8
BDNF	112115	164127	188049	167281	158115	209662	135929	126789	69245.2	129263	162713	162618	162422	174478	132628	185780
beta-Catenin	23.75	13.3865	246.862	635.973	320.806	330.204	0.548291	23.9513	0.487305	0.473821	353.278	0.435124	363.589	198.943	0.747788	381.824
beta-Defensin 2	16201.5	22832.2	22861.9	26954	4856.65	11685.2	8238.35	7393.59	2837.21	5049.39	13805	11277	6142.76	7402.11	1421.17	11622
beta-NGF	968	635.858	1148.61	1425.46	1106.57	1474.39	334.595	641.734	0.487305	277.659	4466.03	6708.08	488.274	1686.97	0.747788	8601.03
BIK	2575.75	6.69325	87.9507	273.639	117.232	245.509	1264.09	1962.27	0.487305	5767.35	69.7733	1306.02	577.231	93.5804	4013.94	221.897
S100A8/A9	1053.25	1104.13	1200.08	3763.2	1186	1878.03	5701.68	78.8117	2766.19	241.175	9254.05	3096.45	2646.17	2403.13	0.747788	9096.46
BMP-2	1	960.223	150.416	361.603	166.654	240.148	0.548291	38.2685	0.487305	0.473821	362.233	0.435124	194.155	135.658	0.747788	283.536
BMP-3	14775.5	16997.5	12236.9	37079.9	6482.6	9895.93	18017.9	7348.89	10048.5	8754.08	20983.6	13952.7	10383.3	8740.01	9285.66	16670.3
BMP-3b / GDF-10	1	21.6243	0.99944	116.229	57.3655	367.057	0.548291	0.535224	0.487305	0.473821	46.7829	0.435124	90.9424	82.1354	0.747788	30.9857
BMP-4	1052.75	1170.29	648.387	392.305	1199.09	1320.95	2130.93	521.174	0.487305	802.179	3566.19	847.077	1110.62	1676.03	1.49558	5174.61
BMP-5	6571.25	2730.59	3230.19	5219.85	2391.7	2158.92	6003.79	3086.9	5905.41	3005.92	12368.2	6648.58	2406.36	2390	919.966	8202.38
BMP-6	5662.25	3511.12	5874.71	5155.03	6074.42	4801.89	3618.31	3325.75	2149.87	1570.01	6096.88	2655.67	1528.7	1043.35	3217.73	6014.39
BMP-7	5882.25	2445.09	3135.24	3443.51	1853.64	1459.11	3521.68	2357.13	2610.25	1451.55	6889.91	3883.04	1519.68	1463.46	0.747788	3668.3
BMP-8	5544.25	5176.45	4615.17	5922.83	3304.4	4111.06	5573.38	3538.63	5530.31	1572.02	16911.2	8792.98	2863.24	2657.28	3975.24	6204.47
BMP-15	33900.5	14417.5	23828.7	55829.9	35702.2	32222.1	42552.9	26908.3	23213.9	35427.6	21872.7	32712.3	35801.9	27582.2	32825.3	22179.9
BMPR-IA / ALK-3	133.5	294.503	142.92	654.004	779.289	263.734	0.548291	237.639	0.487305	0.473821	539.741	0.435124	300.254	256.336	64.4967	894.753
BMPR-IB / ALK-6	16553.5	13379.8	21667.9	18357.9	4552.62	7376.52	7719.12	4338.26	3623.97	3047.14	16119.4	8503.4	5679.57	3062.74	1313.86	10699.6
BMPR-II	1	393.872	347.056	824.815	503.051	1169.11	1576.75	693.249	0.487305	0.473821	3863.2	1360.41	817.399	924.696	0.747788	4612.37
BTC	3188	2666.23	4099.2	5582.91	3174.81	5696.28	5289.23	3525.79	5011.45	893.153	22225.9	11889.3	3232.42	2790.75	1470.9	5226.42
Cardiotrophin-1 / CT-1	1872.75	2090.35	1628.59	5559.04	1891.89	2282.88	4504.76	2588.34	1962.14	4264.74	12948.7	4864.79	1453.27	2526.67	0.747788	5198.93
CCL14 / HCC-1 / HCC-3	7369.75	4970.25	7060.55	12980.4	4319.77	8200.28	17318.6	11031	10152.2	11867.4	26933.4	12783.8	9518.45	8848.74	10838.6	16915.2
CCL28 / VIC	2712.5	2829.18	3483.55	5725.22	2113.85	1690.28	3813.37	3147.39	3095.24	1372.42	13920.7	7556.79	2571.65	1666.61	698.06	2922.32
CCR1	1	682.711	2531.58	1069.7	441.862	469.576	949.366	221.048	0.487305	0.473821	1534.08	0.435124	230.604	396.875	0.747788	1526.63
CCR2	1	492.983	463.99	1069.21	282.415	429.64	985.965	251.422	0.487305	0.473821	2107.5	0.435124	335.44	300.265	0.747788	1127.65
CCR3	2318.5	938.084	1230.06	992.215	1003.75	1197.39	2300.77	1350.77	1164.78	77.9436	3831.65	1389.02	974.383	654.726	0.747788	2670.27
CCR4	122.75	268.245	557.438	283.873	796.939	378.582	363.517	59.6775	0.487305	0.473821	983.242	4.89514	509.927	474.803	0.747788	620.047
CCR5	1580.75	300.166	199.888	209.311	379.936	161.35	36.1872	37.5995	0.487305	0.473821	891.414	0.435124	207.868	250.782	0.747788	333.346
CCR6	1143.75	794.952	698.859	759.512	612.34	747.113	1003.37	590.754	55.5528	175.195	1873.72	333.74	645.98	369.272	0.747788	1279.91
CCR7	37846	47035.5	106448	38784.1	318304	93786.3	94081.6	32923.4	21813.3	38844.9	61120.8	35918.4	126285	44460.8	49213.8	52557
CCR8	986	3035.13	1645.83	1241.97	13257	8066.14	14091.5	13535.3	13773	16436.9	3696.38	7298.22	7117.68	11011.7	8373.73	3118.23
CCR9	2157	3178.26	4145.68	2384.53	2882.4	10484.4	5310.48	5440.55	2480.26	5975.36	2210.29	3190.33	3517.34	3330.02	1640.46	4275.52
CD14	209.25	93.448	254.857	230.022	189.453	258.91	59.2155	72.5229	0.487305	224.71	133.398	0.435124	189.824	270.138	0.747788	562.24
CD27 / TNFRSF7	1	364.01	599.414	1126.72	548.356	639.368	1067.52	428.447	145.704	0.473821	8156.26	2469.76	1501.81	638.064	0.747788	1809.83
CD30 / TNFRSF8	2047	3461.7	3711.42	5100.7	2364.64	2253.67	3404.07	3061.75	2231.25	2283.58	11951.3	9396.6	2035.2	2243.57	409.04	2798.04
CD30 Ligand / TNFSF8	713.25	4509.45	1621.84	3021.97	12529.2	22414.7	14576.7	13709.4	10844.9	12482.8	9335.46	9854.57	15445.4	10671.9	9272.94	7933
CD40 / TNFRSF5	321.5	574.847	1139.86	826.521	430.094	770.297	270.033	299.993	198.455	0.473821	1186.95	5691.52	542.767	813.948	0.747788	2441.37
CD40 Ligand / TNFSF5 /CD154	69797.5	48927.9	84399.2	53897.8	31109.3	58612.4	35095.6	28469.1	86272.3	38279.2	98204.2	50060.4	35144.9	108876	43837	39775.1
CD 163	21860.8	32928.2	38735.8	46860	25350.3	27195.7	49717.1	28130	27969.4	30393.5	19991.5	26053.7	38921	33354.9	23309.7	14369.5
Cerberus 1	1	55.6054	79.9552	457.364	43.539	129.589	0.548291	53.79	0.487305	0.473821	223.756	0.435124	92.7468	33.662	0.747788	248.718
Chem R23	561	914.915	1761.01	1861.38	964.623	1496.5	2543.66	676.925	0.487305	0.473821	2812.32	651.815	1225.56	1147.88	0.747788	3295.48
Chordin-Like 1	7	68.2196	149.916	404.488	250.055	258.776	93.4837	143.574	0.487305	53.5418	473.71	180.141	390.655	535.058	0.747788	550.079
Chordin-Like 2	152792	176502	164232	192058	114196	120036	112641	97458.7	75200.5	164115	96190.8	97667.4	103868	99498.9	92158.9	94630.6
CLC	871	889.172	804.549	1443.97	864.013	965.953	1547.96	351.241	288.241	0.473821	3053.72	2016.58	1241.44	675.092	0.747788	3009.78
CNTF	248143	299069	346814	283021	143407	162175	140116	141951	99594.4	170959	182848	125412	120529	126455	137974	139568
CNTF R alpha	79546	78397.7	92995.9	80500.5	83240.8	89901.5	79122.5	43268	52865.2	43260.9	117988	56498.3	64472	66280.5	51511.6	85631.4
Coagulation Factor III / Tissue Factor	409	2117.13	1124.87	2259.77	7998.67	8322.91	5422.6	6237.64	5049.82	6312.72	1718.13	4038.6	6315.8	3640.38	6051.47	1735.86
CRIM 1	6306.25	4674.46	5186.35	8175.05	3944.84	4704.47	9082.99	5751.92	6742.24	5830.61	22987.5	15134.4	3874.61	3313.19	3888.12	8958.69
Cripto-1	5930	4694.03	7536.78	11831.5	5342.35	5367.29	11334	7150.46	24775	8037.55	26129.6	17046.5	4694	3324.8	7055.19	14536.4
CRTH-2	191693	204546	193598	191333	277295	274126	219481	250694	101556	246021	253518	242938	156536	222478	179206	183010
Cryptic	6523	4731.61	10338.2	9822.25	3735.38	8270.37	5403.55	6382.95	8570	4753.25	21643.6	12686.5	4122.9	2809.77	6858.15	6889.32
Csk	70.25	982.62	844.527	755.857	946.384	1589.11	846.151	552.084	0.487305	0.473821	1140.97	921.483	951.467	555.928	0.747788	865.933
CTACK / CCL27	288609	426855	294788	337304	271740	240113	252209	222948	132887	266710	272320	221079	231764	237020	241410	219723
CTGF / CCN2	255.75	156.519	185.896	255.364	193.866	105.333	0.548291	55.3957	0.487305	0.473821	365.976	0.435124	127.572	127.242	0.747788	537.418
CTLA-4 /CD152	5187.5	6327.18	5301.78	6956.23	3282.04	3833.79	12590.3	3885.06	7569.92	3122.84	12586.5	8410.29	3474.4	3141.34	2848.14	4900.24
CV-2 / Crossveinless-2	2499	1326.29	2199.77	5803.68	1366.33	1731.96	6533.3	1202.65	2807.12	1127.69	7774.51	5041.78	2592.94	1746.89	637.676	6191.14
CXCL14 / BRAK	17189	34157.7	29305.6	23919.4	34923.5	40474.8	34593.6	24558.2	30643.7	31548.4	24447.9	27752.2	43156.8	36809.8	48405.1	32870.8
CXCL16	91	12.3568	81.9541	369.4	143.12	298.041	585.027	38.0009	0.487305	0.473821	155.854	17.0786	266.151	240.179	0.747788	186.747
CXCR1 / IL-8 RA	188106	214704	211231	157410	227869	247279	125054	167304	102186	184140	213910	191678	226039	219328	201720	148249
CXCR2 / IL-8 RB	48771.5	63375.5	74744.9	19912.8	235426	131746	63451.6	79076	49065.6	81702.5	104371	59456.6	78109.8	84615.2	90063.4	131583
CXCR3	684.75	140.816	248.361	401.564	958.593	435.671	65.5208	184.92	0.487305	423.241	391.64	0.435124	438.292	531.187	0.747788	913.578
CXCR4 (fusin)	1378.75	1242.37	1523.65	1137.68	4952.56	4201.66	3441.49	2162.84	17296.1	1432.01	3724.72	12099.3	3128.13	3164.4	2179.99	7753.08
CXCR5 /BLR-1	876	792.377	851.523	1159.86	762.961	1411.94	2634.4	639.727	746.065	336.65	5697.49	0.435124	1309.28	820.007	845.561	3895.7
CXCR6	11791.8	21041	17959.7	29309.3	29690.3	32427.2	33706.2	28497.1	28756.6	26658	14043.1	24086.3	35282.9	24554.1	35853.8	19013.9
D6	170	162.183	113.187	477.589	201.515	1734.37	0.548291	856.626	0.487305	0.473821	451.522	0.435124	119.993	198.606	0.747788	1936.44
DAN	1	165.272	206.384	304.341	107.671	211.738	0.548291	113.735	0.487305	0.473821	252.895	0.435124	151.21	158.716	0.747788	374.16
DANCE	3595	5920.95	10073.9	15937.6	7757.29	14707.7	10268.8	15665.7	5107.08	5666.66	3433.46	6445.92	9589.73	8948.38	16477.3	5285.22
DcR3 / TNFRSF6B	993.75	747.584	1417.21	2500.76	915.936	1400.42	2648.52	265.337	0.487305	256.693	1880.81	408.581	266.873	994.376	0.747788	6804.19
Decorin	244	234.521	147.168	242.449	143.561	123.96	0.548291	55.1281	0.487305	0.473821	279.093	0.435124	258.031	76.4128	0.747788	630.375
Dkk-1	983.25	419.358	634.145	754.883	597.19	596.618	2527.07	355.121	0.487305	0.473821	3591.72	0.435124	421.33	1054.63	0.747788	1099.66
Dkk-3	10732.5	24066.1	25687.4	21643.5	21960	35265.2	24681.9	25734.5	16089	26042.5	24673.3	43032.8	29199.7	31219.2	21577.2	33664.8
Dkk-4	9005.75	14125.8	19647	9218.92	12841.1	15036.9	19209.9	14807.5	8540.39	14338.9	9669.62	11749	20417.8	10657.1	19006.9	11731.9
DR3 / TNFRSF25	15	17.7628	1.2493	35.0882	17.6509	33.1008	23.0282	0.535224	0.487305	0.473821	99.7144	0.435124	38.6144	55.5423	0.747788	3390.77
DR6 / TNFRSF21	6905.5	3568.79	4903	5789.79	4150.17	3083.06	5104.73	3876.09	5447.59	4144.51	13673.4	6929.56	2978.54	3468.54	25201.8	4112.43
Dtk	2340.25	1319.6	2035.61	1706.16	11999.1	2129.31	3518.39	2495.35	3121.31	1021.56	3126.3	1458.75	3829.32	803.513	1862.55	1769.18
EDA-A2	2022.75	3776.54	2309.96	2578.49	28214.7	13792	13738.5	9932.15	11276	9681.23	3967.32	5659.43	14299.6	7893.07	27060.4	4143.59
EDAR	1258.25	1583.47	1622.34	1487.84	1722.58	3790.24	2436.88	3312.77	1891.6	2135.16	581.444	887.217	2623.62	1840.64	51749.4	3075.75
EDG-1	21985	24501.4	23300.5	27676.3	14260.6	14320.8	22318.5	21436.8	20801.9	15781	35299.1	25041.3	11164.8	14078.3	14451.6	19671.4
EGF	1430.5	5325.76	1891.94	2974.21	9731.1	15597.8	13645.2	11371.4	3588.15	11958.7	2954	8862.16	10906.4	9029.84	5072.25	6458.52
EGF R / ErbB1	2639.25	6083.9	5971.16	8920.19	9946.59	11147.2	13254.8	10902.9	9238.7	5543	4405.21	6145.9	12047.5	7178.26	15157.8	7166.19
EG-VEGF / PK1	10468.5	10458.5	15480.3	11046.7	4855.18	6916.86	9079.84	4830	7914.33	4797.79	21247	15883.6	6795.42	5814.44	6087.18	7919.84
EMAP-II	21793.8	27168.4	31915.1	43324.6	17079	27221.8	23559.5	16510.3	18753.5	16142.7	12944.3	18026.3	28047.4	19627.5	10417.2	8743.46
ENA-78	1180.5	236.581	447.25	652.055	403.618	664.294	308.414	216.097	0.487305	3.19829	2206.28	189.279	224.288	226.209	0.747788	397.816
Endocan	2109.25	3132.44	2760.45	6795.89	4321.83	3756.07	2346.96	6669.69	283.855	4624.49	1701.29	2303.44	5983.97	4443.39	2061.09	2009.9
Endoglin / CD105	5200	2411.11	3441.32	6508.85	1914.83	1808.88	5075.53	2234.56	3967.64	1734.66	14649.5	5625.71	1691.46	2237.85	566.449	4544.9
Endostatin	1629.75	2972.83	1678.56	1241.49	2914.17	3709.7	3322.65	1284.81	68.9537	652.925	6837.25	6912.37	2207.52	1691.01	0.747788	1507.64
Endothelin	22575	32841.2	27466.1	35343	8463.03	12324.1	11237.4	9310.49	10414.2	9173.77	19413.6	10646.2	7286.4	8084.78	5584.29	8546.05
EN-RAGE	1604	706.137	1826.48	1037.78	833.271	1121.14	1036.68	1924.93	2799.69	1443.73	909.459	63.6368	32166.5	1952.4	1067.09	2341.42
Eotaxin / CCL11	67.5	15.9608	16.4908	45.5659	28.9769	16.0814	0.548291	9.36642	0.487305	0.473821	49.4562	0.435124	1.80441	66.9874	0.747788	207.238
Eotaxin-2 / MPIF-2	311.25	599.818	260.854	866.482	963.888	499.192	466.733	1186.73	2.19287	531.153	1973.7	1244.13	399.316	1294.98	0.747788	720.334
Eotaxin-3 / CCL26	6874	4798.8	5462.94	8917.02	4006.47	6007.59	9564.67	4628.35	10007.4	5415.06	19249.3	13104.9	4417.2	3410.97	2580.06	10323.1
Epiregulin	1976.5	6274.4	6351.94	10450.7	26500.1	22210.8	12255.3	9368.56	10879.8	12003.5	3528.36	10186.4	17546.1	11423.4	8129.95	3925.85
ErbB2	1482	1929.71	1112.63	2618.45	2250.64	3336.88	2463.61	1188.6	1221.92	2851.93	3283.62	2894.99	1930	4037.42	3953.55	5071.32
ErbB3	276.5	1750.54	1741.77	1717.37	1241.3	5609.85	2056.37	2631.96	0.487305	6126.27	1038.85	0.435124	1325.16	361.025	5196.19	1859.31
ErbB4	1924	2050.19	1720.29	3585.33	1879.82	2114.16	3800.89	1024.42	886.774	732.527	11097.2	4282.38	1978.9	2321.5	2314.96	3266.82
Erythropoietin	272520	383771	317712	353839	243354	276996	200385	190325	94808.2	190486	229830	192703	203814	215179	196709	175412
E-Selectin	4176.75	3410.21	6141.56	7169.68	3197.61	2692.55	5496.89	4335.98	3615.93	3884.15	16607.9	7779.36	2356.38	2008.61	3231.38	2932.48
FADD	1328.75	4610.62	3140.24	3417.93	7969.98	12021.3	11300.3	10920.7	7048.99	8822.19	2751.23	5517.91	12698.6	7131.13	9853.98	4744.64
FAM3B	1044.5	523.103	1120.62	1876.97	1355.44	5724.29	8578.7	589.416	0.487305	0.473821	4860.07	5216.48	2521.85	1644.9	0.747788	2690.09
Fas / TNFRSF6	688.25	1280.98	1700.8	1458.59	1918.36	2380.44	4296.14	6443.7	27.1673	3015.4	1354.56	837.178	2435.42	1753.29	632.629	1194.11
Fas Ligand	5360	6234.5	7969.54	9070.04	6215.48	10178.4	9570.7	8590.61	8002.53	5461.02	16377.2	12597.9	6235.33	5965.58	4096.01	8659.33
FGF Basic	25452.5	36740	34852	19739	41194	38135.1	42045.4	38100.7	31085.5	35915	25124.7	17398.9	49629.3	32784.6	50078.6	28653.3
FGF-BP	4569	1633.41	1451.94	3491.03	1215.27	1266.27	4123.84	1516.42	895.667	1097.61	5522.52	1608.43	2113.69	1047.56	171.056	4584.88
FGF R3	3171.25	1000.13	1665.82	2832.64	1362.5	1352.98	3409.82	518.365	643	1385.22	4820.11	3475.88	1644.54	1409.6	0.747788	4163.74
FGF R4	4379	5667.12	3352.87	3385.03	7757.14	8779.35	5103.91	5715.93	1774.64	7047.61	4481.67	5775.18	3779.52	11686.6	2401.15	10933.8
FGF R5	2071	897.41	872.012	3203.26	2418.32	4486.03	9729.43	1058	1079.87	692.489	12831.2	5287.95	3519.51	2580.7	2073.43	3866.21
FGF-4	534.25	127.429	239.366	597.717	289.917	353.79	219.728	76.2694	0.487305	8.88415	631.702	0.435124	421.872	801.325	0.747788	441.629
FGF-5	10294	9284.56	10401.2	12974.6	7790.83	8854.66	12941.3	7765.3	10015.7	11062.9	19193	19303.3	6329.88	7283.28	2808.88	13398.1
FGF-6	46989.5	71781.2	63201.1	70060.8	78270.1	106719	87576	83648.3	100756	107700	35153.2	65665.4	91555.9	80526.6	121747	51932.8
FGF-7 / KGF	107.5	296.562	1183.84	640.602	195.925	777.936	0.548291	102.763	0.487305	0.473821	850.112	13.5976	276.436	374.995	387.354	373.827
FGF-8	478.25	68.9919	139.172	335.774	247.996	469.576	9.04681	6.55649	0.487305	0.473821	488.413	9.79028	197.042	190.359	0.747788	303.526
FGF-9	493.25	1462.22	828.036	1010.25	1026.99	1210.12	1437.89	837.626	0.487305	832.385	1522.18	1015.03	845.728	822.363	1004.47	1181.29
FGF-10 / KGF-2	8329.5	10797.8	6927.37	9956.75	8096.19	9848.36	19572.5	11420.2	16112.1	10092.6	22498.2	13771.6	10785.2	10194.2	7218.4	13558.7
FGF-11	17716.8	29182	14604.3	16090.6	27856.1	33091.9	37361.1	30913.7	22107.5	25523.4	52228.5	24507.1	33269.4	32507.3	22622.5	26854.3
FGF-12	17394.2	18017.7	14210	45612.2	13128.8	25231.4	31210.7	31412.6	13835.3	14124.8	12632.7	18714.8	20294.9	23632.1	12209.3	9031.99
FGF-13 1B	152086	164142	214673	161578	88633.6	111608	75564.8	68338.3	57922.5	96721.7	72178.9	82097.9	81751.4	75953.3	67527.9	79653.9
FGF-16	63103.5	47049.4	26390.7	52098.6	14412.7	18187.9	17436.2	16752.5	26659.9	14874.1	23284.2	17370.9	12880.3	16484.6	11510.5	20198.3
FGF-17	36201.2	48290.2	40387.6	44965.5	24235.5	30377.9	39654.8	27318.8	43470.8	24720.5	15385.6	18147.7	34267.4	18826.2	34795.5	11284.6
FGF-18	1839.75	1879.52	2714.98	2540.97	1530.63	1456.17	1875.98	1877.57	970.225	467.898	5676.23	2121.34	1508.85	930.923	0.747788	1293.4
FGF-19	563.5	116.36	511.464	499.031	514.083	3724.84	1007.76	83.495	0.487305	244.729	843.428	1350.3	1581.57	1179.85	942.213	507.432
FGF-20	14976.2	26325.8	25794.6	33051.3	9628.14	14930.1	16044.9	8768.04	9168.77	12236.2	11523	16008.6	10364.5	7879.1	9498.22	6525.48
FGF-21	1680.5	3877.45	2890.63	3938.64	11079.6	13293	11422	7001	10371.8	8743.54	2895.99	6163.31	12814.2	8239.62	8424.02	3454.07
FGF-23	2061.5	4265.91	6444.64	5827.07	16749	23564.1	10607.8	8549.67	8493.98	12275.4	4833.87	8065.23	12722.5	15676.2	7744.84	5449.48
FLRG	1464.5	1414.33	1761.51	3126.5	1238.21	1845.34	9085.32	4491.73	6251.89	11250.2	3954.62	13642.2	5005.08	13350.9	1549.23	5498.13
Flt-3 Ligand	11250.5	10659.3	5471.44	5139.68	5182.02	3966.73	5392.58	3333.11	10644.8	6731.69	13280.7	16839	17170.2	10034.7	9053.09	8786.27
Follistatin	71398	181643	55594.1	79835.5	247925	299760	254936	145689	141819	225911	190233	234331	136916	205823	207833	214080
Follistatin-like 1	999	1063.2	1622.09	1692.27	1772.74	5601	864.244	608.684	0.487305	2578.77	1471.52	2559.61	1297.01	1372.74	199.659	2100.03
Fractalkine	210.25	45.0507	70.4605	65.7903	50.5993	89.6536	0.548291	31.3106	0.487305	82.3264	110.675	103.016	2.52618	33.3254	0.747788	74.9654
Frizzled-1	48853.5	57361.4	62077	60807.8	39196.1	62761.9	67742.8	60742	62716.1	54663.9	25109.3	32379.2	57968.2	48048.3	39981	29956.5
Frizzled-3	46660	61576.8	58456.8	65148	37278.2	46767	40021.2	31493	38178.9	38652	23509.3	32577.9	55606.9	31787.7	31482.2	24818.5
Frizzled-4	40320	37765.1	42012.5	45108.5	44314.6	54314.9	88438.6	58615.2	56670.3	42071.5	28474.7	30337.7	72762.6	52781.2	42272.6	31979.7
Frizzled-5	857	1496.46	524.956	239.769	3075.67	5414.99	4653.35	5034.05	1930.58	4831.32	766.838	3724.88	5155.57	3683.64	4084.98	2856.18
Frizzled-6	690.25	227.57	326.317	417.89	710.009	1923.87	810.786	1341.94	0.487305	1568.11	547.761	1295.36	1277.16	986.971	405.675	808.46
Frizzled-7	1484	777.189	1272.79	2528.78	1060.53	1352.71	2867.84	1074.46	1629.31	541.341	3952.75	2856.37	1964.28	875.213	138.528	3517.71
Galectin-3	6159.75	12684.7	16711.1	18935.2	18219.3	46881	43028.1	35092.9	48851	42986.2	13289.5	28463.6	44835.1	35368	47532.4	22491.1
GASP-1 / WFIKKNRP	40292.8	87597.9	48431.1	57055.5	135472	192522	104249	82909.7	67486.4	122816	75724.1	94309.3	106632	127637	106256	105318
GASP-2 / WFIKKN	23599	34389.9	36408.1	44603.9	18025	25821.6	25748.6	18775.7	19650.8	18619	19223.8	24500.9	24015.3	19102.5	16168.7	12455.9
GCP-2 / CXCL6	158.5	65.1304	192.642	188.599	197.396	197.935	65.5208	23.5499	0.487305	185.738	158.26	0.435124	130.639	186.656	496.344	632.541
GCSF	11367	10742.9	14128.1	15381.8	10088.7	8967.63	17404	11911.5	18731.3	17471.4	62093	21236.9	6636.99	7518.41	11290.1	10101.8
G-CSF R / CD 114	2208	9568.25	2798.93	3588.49	21653	24471.3	26466.7	17733.8	19361	20141.8	7391.69	13744.9	19878.5	14990.7	18232	17334.5
GDF1	3237.5	4477.27	5998.64	6272.25	3192.46	3045.67	4240.62	2450.52	3799.15	1602.94	15862.3	7471.94	2773.92	1946.51	2809.07	2967.63
GDF3	138876	179245	152513	173424	103697	154138	166047	104164	166534	134432	199646	141092	118346	155868	130884	120891
GDF5	30813.5	26832.7	31646.8	34048.2	18480.8	27800.1	31781.4	16035.7	33322.1	21400.8	50434.9	24651.6	16677.5	19366.1	19487.5	19172.1
GDF8	6472.25	6994.7	6275.49	5099.97	12007	5680.74	8744.15	27982.1	11189	12774.2	23433.4	18630.7	4886.89	4649.57	5315.65	4058.96
GDF9	18923.2	16308.9	14350	13878.8	11305.3	16105.7	24302.6	10146.5	18200.6	14250.4	39203.9	22761.7	9673.81	9586.61	9524.76	8349.97
GDF11	9785	11292.5	10105.8	9496.22	7269.09	7421.14	13672.1	8034.11	5111.71	9757.99	28940	11328	6541.9	4891.09	6890.87	6159.82
GDF-15	846.75	319.731	230.121	543.623	268.588	349.501	105.683	332.909	0.487305	1933.9	963.46	131.299	344.462	259.534	464.189	661.361
GDNF	936	29.8622	118.684	104.777	117.084	175.421	14.5297	32.5149	0.487305	50.1066	289.786	2263.3	142.909	130.945	0.747788	428.469
GFR alpha-1	784.75	1223.32	4206.39	1862.84	6717.06	2091.92	12002.5	7375.92	6905.61	6830.49	2550.87	9034.36	41651.6	4120.91	0.747788	2103.53
GFR alpha-2	1132.25	1014.28	763.572	1898.9	1781.27	1813.04	4059.55	1158.49	3513.11	2004.86	9858.62	9978.04	1890.12	2041.43	2409	6001.23
GFR alpha-3	11405	6194.6	3997.76	10164.1	6151.05	7380.67	30543.9	7496.75	12293.5	9721.03	17319.6	18944.3	7568.97	6701.94	3470.86	12670.8
GFR alpha-4	587	324.88	294.335	280.949	1282.63	1069.68	708.255	159.095	0.487305	305.97	417.036	0.435124	306.389	320.631	0.747788	855.771
GITR / TNFRF18	3289.75	836.656	1479.67	1979.56	1236.01	1467.96	1990.85	1091.46	59.6949	882.373	18248.8	6391.75	1673.77	1822.13	865.565	4222.55
GITR Ligand / TNFSF18	4023.5	2544.21	3419.09	4658.93	3816.72	2408.32	4013.49	1746.7	865.333	2207.3	17307.4	10375.4	2380.38	1742.35	2283	2704.08
Glucagon	10776.2	22631.4	17424.5	23917	30424.9	44976.1	28027.6	28285.1	15825.5	44451.9	28851.1	39383.7	27035.7	29504.8	25724.1	36274.6
Glut1	3482	4759.93	6880.4	6630.93	2859.74	3180.36	4479.54	3304.21	1191.95	2430.35	11727.9	7705.71	2917.91	2348.6	2158.49	4092.11
Glut2	11715.2	24274.9	29605.2	42840.7	41892.7	46765.5	26197.5	14598.5	17019.1	47647.6	32842.9	27986.4	19202.6	18128	24842.8	32524.5
Glut3	10036.2	9611.24	6889.89	9847.59	5797.15	6047.93	9245.15	6548.2	12213	6153.75	22011.2	12110.4	5479.46	6117.91	4102.93	7478.38
Glut5	293097	320306	321418	235409	350446	392756	326000	328879	206160	389622	334301	326770	288381	245921	253761	229527
Glypican 3	289	440.982	304.829	275.832	414.797	598.36	5.75706	197.23	0.487305	341.507	294.064	617.767	363.409	358.837	167.131	746.988
Glypican 5	5179.75	5791.72	5049.17	3728.85	14096.6	9564.79	4127.26	5566.33	2159.01	9400.49	10948.7	10736.3	3273.56	11390.9	4247.44	9931.41
GM-CSF	6526.5	6437.87	6669.52	7688.69	4993.45	4294.79	9003.22	5989.96	9315.82	7671.04	27343.4	8925.91	3771.94	4676.83	3587.14	4722.15
GM-CSF R alpha	7895	4495.8	5854.97	9799.58	3489.29	3858.45	7583.42	6527.59	9003.33	5625.91	7824.64	9517.35	4101.97	7747.15	2413.86	7085.39
Granzyme A	7951.25	7735.33	8743.6	9656.31	5544.45	5418.48	9969.99	5634.57	14875.6	9476.42	29319	10392.7	5679.57	7690.76	8163.97	7027.25
GREMLIN	14874.8	53623.2	6351.69	24283.9	11828.2	38437.5	29852.8	28996.3	17861.4	29486.5	24136.9	81236	14428.4	31687.4	29810.2	42155.2
GRO	8607.25	7882.58	28967.8	12581.5	9305.72	6322.12	15127.6	7887.06	13454	14133.7	48447.3	18613.7	6288.74	8015.27	9988.95	10436.8
GRO-a	4328.75	5261.41	6085.09	6254.46	6346.1	4562.55	8366.65	4917.91	6740.29	11868.3	31636.7	14159	3955.99	4122.42	4725.08	5921.93
Growth Hormone (GH)	10781.5	7492.32	7317.9	15305.3	5946.89	5244	6558.66	4043.75	24637.3	6012.08	19444.6	15581.2	3177.39	3681.28	6447.24	4893.74
Growth Hormone R (GHR)	8694.5	14976.7	11402.6	19491.5	32629.9	55744.8	43055.4	25786.3	29518.4	30319	32141.4	32420.6	36214.4	45227.6	39415.2	25620.2
HB-EGF	4523.75	21735.8	6251	5618	29318.9	43973	35055.7	26484.4	29396.2	28416.7	14463.8	24858.5	33228.4	27955.3	35364	20721.9
HCC-4 / CCL16	826	532.885	585.922	1669.61	438.331	393.859	552.952	194.955	0.487305	0.473821	1252.71	0.435124	350.778	449.725	0.747788	11751.7
HCR / CRAM-A/B	3216.75	3362.07	2685	4941.82	2599.98	3292.93	9415.26	4900.24	7899.71	4019.9	11207.6	8756.86	3035.02	2823.91	3147.63	8053.28
Hepassocin	10782.8	12712	7651.47	13433.4	5080.08	6986.01	9694.48	11774.9	15044.6	6015.16	16857.3	14972.9	6149.98	6737.12	1002.78	8269.68
Heregulin / NDF / GGF / Neuregulin	669.5	149.311	789.558	324.565	454.659	3354.03	367.903	145.849	0.487305	107.794	879.251	919.525	1134.79	817.314	133.293	975.882
HGF	581.5	21.1095	88.9502	1339.44	187.982	200.213	47.9755	25.8246	0.487305	99.0286	398.323	604.169	338.147	539.939	0.747788	239.223
HGFR	7396	8218.53	7767.4	8476.22	7074.2	4606.5	13802.3	7385.29	12254.3	10048	30446.4	9192.42	5631.21	5127.06	7452.83	5700.2
HRG-alpha	1762.5	1261.16	2160.54	2720.79	1339.85	1495.43	1565.37	922.057	254.13	391.495	5397.54	3479.25	1860.71	1857.13	246.77	1898.46
HRG-beta 1	629	37.5852	120.433	152.049	145.62	1009.37	377.087	146.651	0.487305	72.4946	222.954	486.577	478.35	1282.86	27.6682	213.568
HVEM / TNFRSF14	811.5	121.766	475.734	245.13	323.453	163.896	45.7823	72.7905	0.487305	0.473821	319.594	117.048	197.042	104.689	0.747788	326.849
I-309	206	134.38	1721.79	604.783	3626.68	632.667	1796.2	344.015	219.775	1093.22	1175.59	445.567	2539.53	1939.77	297.62	737.493
ICAM-1	750.75	410.862	162.659	1687.16	502.463	704.899	565.425	80.685	0.487305	1064.68	422.65	0.435124	1075.79	265.593	0.747788	1777.85
ICAM-2	625.5	2222.42	2612.04	3020.26	14465.8	21796	18257.4	13864	17102	15264.4	4060.09	11146.5	15305.7	10047.1	16979.3	8958.53
ICAM-3 (CD50)	1	1.02973	61.7154	90.8881	88.5488	216.026	0.548291	43.0855	0.487305	0.473821	51.5948	0.435124	169.434	105.362	0.747788	85.4605
ICAM-5	41930.8	95521.4	26324.3	56381.3	141641	127545	145919	96693.4	95338.6	138947	62565.1	117586	132216	150058	120594	93322.9
IFN-alpha / beta R1	1	49.427	95.1967	153.267	102.228	108.683	0.548291	40.677	0.487305	0.473821	1003.56	0.435124	111.513	298.246	0.747788	490.607
IFN-alpha / beta R2	264.5	1409.96	557.188	603.809	6992.71	7701.63	5008.92	4067.7	46.0504	3129.71	1345.34	2378.06	5044.41	2589.79	2403.2	2282.61
IFN-beta	207.5	22.6541	72.2096	79.192	148.121	71.8301	0.548291	1.87328	0.487305	64.2028	53.1988	0.435124	115.482	70.6903	0.747788	211.069
IFN-gamma	9897.5	8545.47	10685.3	11613.9	6080.01	5057.99	13565.3	8392.71	11062.8	7862.35	33825.4	10527.2	5242	6455.37	5739.83	7081.23
IFN-gamma R1	1929.75	8220.59	240.865	427.88	13796.7	17905.4	19522.9	16848.5	13398.2	17027.5	4948.16	10959.5	11555.8	11431.5	18355.2	9209.74
IGFBP-1	625	195.649	297.333	168.862	143.267	257.168	0.548291	211.949	0.487305	16.1099	426.125	100.078	178.456	129.935	117.777	149.264
IGFBP-2	2077.5	541.896	297.333	275.832	445.686	293.485	93.8949	183.582	0.487305	761.904	933.519	632.996	462.832	414.211	570.375	534.753
IGFBP-3	2622	1732.52	1165.85	950.304	1416.05	1133.2	782.549	966.079	45.3194	1321.25	3186.85	656.819	953.451	1251.05	1240.58	8575.54
IGFBP-4	854.25	291.414	214.88	119.885	375.082	93.0038	241.385	146.785	0.487305	0.473821	794.373	381.603	104.656	154.845	0.747788	257.214
IGFBP-6	101.5	722.356	315.823	447.618	374.494	407.26	679.059	106.643	0.487305	493.84	1770.67	397.268	481.237	216.11	632.068	857.77
IGFBP-rp1 / IGFBP-7	1537	1102.33	1693.55	2821.43	1752.88	1375.36	3467.94	709.172	633.741	1454.16	9800.34	6820.45	1885.97	1874.3	1475.01	4746.14
IGF-I	98.5	152.915	289.588	278.269	494.961	279.816	194.095	117.482	0.487305	9735.6	278.559	421.417	152.834	294.879	130.302	901.417
IGF-I SR	487	314.068	266.351	501.712	566.595	551.993	1405.54	79.8822	0.487305	661.099	408.481	860.783	357.815	425.32	0.747788	5438.49
IGF-II	4641	16020.5	11673.5	9986.48	34194.3	53051.3	35358.8	29418.1	24874.7	27673	11778.1	28565.6	37797.4	25005.5	35244.4	25633.5
IGF-II R	36	462.606	553.69	721.5	388.026	2517.8	420.402	254.9	0.487305	0.473821	691.852	957.054	643.995	651.865	585.518	946.729
IL-1 alpha	18961.8	24396.9	24630.7	12624.9	18601.1	15451.5	21999.5	22775.4	64948.9	20236.8	49275.7	88028.7	17718.2	13401.9	23928.5	16018.3
IL-1 beta	286	36.0406	31.9821	38.2558	65.3084	144.464	0.548291	60.8817	0.487305	0.473821	72.4466	0.435124	38.6144	107.718	0.747788	130.273
IL-1 F5 / FIL1delta	539	969.491	633.645	1001.72	3079.5	4364.35	3905.2	1455.54	269.236	634.21	1408.03	2111.65	3882.73	3095.39	984.276	2038.56
IL-1 F6 / FIL1 epsilon	5892.5	17419.9	5885.2	9169.7	39371.7	51217.4	54956.3	34745.9	50034.9	45909.2	16817.4	27734.7	50321.1	34725.4	51742.4	28921.3
IL-1 F7 / FIL1 zeta	269	538.291	865.016	683.732	636.463	923.338	5157.91	404.362	233.176	1014.57	1737.65	2478.9	1029.24	461.506	936.23	1729.03
IL-1 F8 / FIL1 eta	308.5	62.2987	1946.16	320.667	191.807	127.311	0.548291	91.3895	0.487305	0.473821	336.569	0.435124	223.928	205.675	0.747788	684.517
IL-1 F9 / IL-1 H1	7679.5	20655.6	2206.76	2520.26	28845.4	21482	39852.3	28925.8	28411.9	30685	13197.3	21144.8	33964.3	22723.4	38907.8	23281.2
IL-1 F10 / IL-1HY2	41253.5	66136.5	67634.6	66340.2	41436.7	78515.2	115542	84492.6	55834	57751.7	31783.8	59265.9	127229	66949.2	46332.4	36284.7
IL-1 R3 / IL-1 R AcP	1725	2485.25	2065.09	1952.51	2248.43	2609.47	1515.75	1976.05	626.309	1807.15	1259.66	2315.62	1961.4	956.338	1976.78	4572.55
IL-1 R4 / ST2	1135.5	557.856	662.879	274.37	754.577	1139.63	400.253	344.684	18.274	251.954	3395.77	0.435124	590.945	606.59	0.747788	2070.38
IL-1 R6 / IL-1 Rrp2	3208.25	1738.18	3814.86	4297.81	2859.01	2479.21	4461.31	2896.1	1757.59	2771.85	12809	13204.5	1985.58	1914.53	1082.61	4046.3
IL-1 R8	12	245.076	229.621	317.255	3830.84	4525.16	3439.43	2675.85	1391.99	2949.77	789.962	1973.94	3950.22	2140.57	2084.46	1745.53
IL-1 R9	5	1911.95	397.777	1501.48	13690.1	18191.6	17698	12236.8	13860.1	13947.8	3758.27	9948.45	14086.3	9476.7	15814	6989.27
IL-1 ra	145211	326200	281986	261180	139280	169792	154101	115589	80425.7	192269	162450	175560	123057	135847	167838	158841
IL-1 sRI	3051	2120.47	2237.5	2794.14	2319.92	1977.87	2736.52	1470.39	0.487305	0.473821	20205.8	7986.37	1883.45	1648.6	398.01	2928.98
IL-1 sRII	2263.25	881.964	1617.59	2215.67	1745.09	1328.59	2178.5	1115.14	0.487305	0.473821	19063.1	5836.09	1538.98	1150.4	175.169	4983.7
IL-2	11177.8	12479.3	14408.9	15668.3	9366.32	7676.7	20599.3	30786.1	16454.5	15992.5	39240.3	33387.2	7222.52	8159.84	7545.74	12810.1
IL-2 R alpha	1235.25	1504.95	988.946	2048.03	1371.18	986.323	1910.66	487.991	0.487305	3937.81	8553.78	3074.37	2035.56	10315.4	766.483	2038.56
IL-2 R beta /CD122	6798.75	2631.22	2278.72	6264.21	3279.84	3318.25	6828.83	5629.75	2496.83	3974.77	11603.9	12393.8	4464.3	5402.25	1007.46	5122.47
IL-2 R gamma	3609	1281.24	1549.63	3256.38	1206.15	1242.55	5205.75	1587.74	1362.51	1678.75	9836.3	10140.3	645.258	2013.66	475.967	5154.28
IL-3	8780.75	5277.11	5222.08	5779.8	3636.97	3133.99	6833.35	5822.17	3276.89	3769.72	11987.6	10578.3	3113.87	3113.4	3070.23	4106.77
IL-3 R alpha	2495	385.119	387.033	464.918	343.899	369.335	120.076	290.091	0.487305	0.473821	1442.25	48.9514	546.376	1361.63	0.747788	2169.66
IL-4	31295.5	49251	36253.7	30385.4	69379.9	88983.1	82151.4	56821.9	81282.5	70780	29267.4	49746	88711.4	58343.4	97343.3	39619
IL-4 R	38205.5	60042.5	29825.3	21717.4	107255	110192	37644.3	32766.7	27714.6	77610.6	54863.5	31028.8	50294.4	40838.1	33528.2	110287
IL-5	13597	6619.11	6456.38	8110.48	6058.24	5105.16	8703.3	5957.71	9310.21	9461.73	26432.1	11821	5389.42	4716.05	6889	6135.83
IL-5 R alpha	1107.75	590.293	590.17	1618.68	1013.75	1172.06	1457.91	336.388	0.487305	1063.14	2232.75	3458.36	662.219	837.006	12.5254	4123.76
IL-6	6569.5	4829.18	9523.67	8791.53	7452.81	5357.24	10833.8	6544.32	10076.9	13500.8	42807.3	17519.6	4215.47	5527.31	5549.89	7054.07
IL-6 R	1881.25	2605.73	1253.3	1894.76	1432.96	1930.57	1279.57	753.194	1098.87	1691.78	2664.49	20609.7	1575.97	3057.19	1350.88	2263.95
IL-7	13541.8	10354.7	14905.7	12678.3	9719.63	18217	38191.5	10895.8	24343.2	18245.1	57541.6	36561.9	7125.08	12983.3	10067.3	10734.2
IL-7 R alpha	6121.5	3617.18	3498.54	3814.37	13024.6	17943	18186.3	9886.26	26649.2	12793.9	8014.04	12593.7	15239.9	10289	11337.6	7726.26
IL-8	11088.5	13617.2	12599.4	12139	8144.87	7236.61	13903.8	7825.91	13496.5	12980.8	38892.7	19588.8	6243.99	6127.5	7938.89	8462.92
IL-9	6168.5	4868.05	6212.52	3901.12	4069.86	4697.1	6369.23	3222.45	3477.53	4259.06	9951.79	14641	3454.37	2877.09	1092.14	3176.37
IL-10	12662.2	19632.8	21284.8	17431	13027.4	11678.8	24303.8	17754.5	21580	21571.9	62595.4	29472.6	13076.2	18267.4	40268	13624
IL-10 R alpha	1235.75	554.51	993.694	5581.45	1932.34	386.221	526.634	682.678	0.487305	479.507	2679.46	0.435124	1131.73	1004.14	0.747788	672.189
IL-10 R beta	4611.75	1406.1	1716.04	4216.18	5373.38	1113.9	4129.18	900.247	0.487305	1021.91	8172.83	2957.21	1648.87	2182.31	18.6947	3438.74
IL-11	882.75	1358.73	1058.16	577.005	962.564	1460.72	683.308	310.162	0.487305	0.473821	1507.48	330.803	913.754	326.185	449.794	375.327
IL-12 p40	2387.25	987.769	656.632	628.419	4920.49	5015.91	5966.64	3824.44	3202.69	3900.26	2144.79	1893.88	5661.7	3717.63	3758.57	3240
IL-12 p70	5817.5	2570.98	2967.59	4011.5	1879.82	1584.28	3590.21	2231.62	3898.93	2434.61	6852.49	7443.99	1740.72	1779.21	1184.5	6984.61
IL-12 R beta 1	45715.5	44115.7	21522.4	17906.2	55815	61058.9	64877.9	53440.5	60973.2	50285.2	26234	40758.9	62289	44915.1	66444.1	36988.1
IL-12 R beta 2	22721.8	38020.5	19185.3	18878.4	51926.1	73657.7	72270.6	52017.4	65815.3	59496.5	24178.6	43386	61991.1	41033.5	73451.3	35177.4
IL-13	12092.8	3418.96	6852.66	6802.96	11488.4	10498.8	12918	8190.4	15919.4	10635.4	33556.7	20853.7	8312.21	5958.85	10510.2	26222.9
IL-13 R alpha 1	3183	3767.78	3477.55	3140.63	3317.05	6931.2	5550.63	2614.97	11673.8	4934.02	4082.94	14808.6	3050.54	4717.23	8582.36	9951.73
IL-13 R alpha 2	3	46.8527	93.9474	95.5177	135.03	148.082	144.475	30.6416	0.487305	366.856	125.378	1008.4	122.7	123.876	981.659	284.035
IL-15	5204.75	2749.38	3903.56	4105.56	5713.75	4314.36	9444.18	7687.42	10355.7	11923.2	34112.3	16387.3	3705.18	4030.35	3471.98	5969.91
IL-15 R alpha	455.25	2392.06	1599.85	1166.92	21724.6	26289.5	31396.3	18547.1	26312.2	21792.5	7751.39	16894.9	27240.8	14932.5	29989.3	11092.7
IL-16	468.75	23.6838	79.2056	49.9519	63.8375	58.5629	35.776	3.21134	0.487305	22.2696	162.671	864.264	30.1337	315.413	420.444	24.3221
IL-17	26791.8	43217.8	36294.2	40915	27671.1	29735.1	34295.9	21863.2	36188.6	28206.8	15736.7	16003	36605.6	21280.8	34918.3	15219.6
IL-17B	598.5	672.929	155.163	350.638	391.998	582.011	833.677	270.823	396.667	102.227	1459.09	876.339	386.866	328.878	2200.93	962.888
IL-17B R	13123.8	27698.5	10501.4	14155.1	46909.3	49183.9	55427.9	31704.8	20876.8	36094.5	26308	31184.5	53733.2	37353.4	67592.4	20567.5
IL-17C	1	99.8838	104.442	164.232	167.537	161.216	0.548291	47.3673	0.487305	0.473821	291.123	0.435124	177.554	274.346	0.747788	222.73
IL-17D	1025.75	3550.51	512.213	607.707	15131.6	19125.3	18770.2	12252.1	14285.7	14850.1	4712.64	10868.8	17739.5	9462.4	17355.8	7803.89
IL-17E	915	136.954	58.4673	256.095	227.256	592.196	394.221	84.6992	0.487305	0.473821	525.038	0.435124	251.355	301.275	0.747788	214.734
IL-17F	4834	12620.9	4491.73	4934.51	23035.1	35249	28796.7	25284.5	21272.5	30263.4	8086.49	17925.6	33457.2	20097.2	31321.5	15533.2
IL-17R	8630.5	13955.9	671.624	758.05	15929.4	21832	27112.9	21872.6	19065.7	19947.7	7213.92	16078.5	30866.3	13668.3	25773.6	15607.5
IL-17RC	3401.5	6690.93	3188.96	3773.44	7753.32	11190.5	13762.1	8567.6	7420.44	8158.37	2776.9	6349.76	7627.43	5496.34	12479.1	6302.42
IL-17RD	13495.8	44905.5	44765.9	50609.3	113509	163000	168549	133342	244720	117795	47222.4	98501.6	156388	136698	146196	51418.7
IL-18 BPa	865.5	13820.3	198.389	396.691	1052.88	261.456	1794.28	248.612	2960.87	938.403	6845.67	708.055	441.72	138.688	626.459	2484.35
IL-18 R alpha /IL-1 R5	662.75	413.694	123.181	106.483	141.502	151.835	595.993	66.903	0.487305	331.912	369.184	1024.82	185.133	111.758	200.407	180.916
IL-18 R beta /AcPL	1116	595.956	276.595	352.831	506.582	289.866	1330.29	96.0727	2500.73	1335.7	847.037	1148.94	375.679	317.77	558.037	4700.83
IL-19	3372.5	4451.01	3194.96	3185.71	29970.8	33473.1	37266.5	23756.3	36525.1	27720.2	2259.21	21354.2	35963.4	23103.9	37148	19487.8
IL-20	2450.25	6556.29	2682.75	2093.11	24611	31113.3	24211.3	14501.9	19374.2	20318.9	8095.04	13349.2	18590.5	18230.5	21984.4	10474.2
IL-20 R alpha	5580.5	2695.06	3070.78	3985.43	3275.13	2281.41	4046.66	2317.39	1410.51	1637.76	13157.3	7507.84	2370.28	2346.24	162.457	3547.03
IL-20 R beta	5717	6284.44	4693.37	5080.96	10018.1	15771.8	14848	9783.09	6320.6	11276.8	3910.51	10488.7	36351.7	9097.5	12366.4	7772.24
IL-21	7808.75	5611	7709.18	9159.47	5884.97	3906.7	10740.5	6403.96	11881	7567.87	26801.6	9960.09	4815.98	4582.41	6793.65	3620.16
IL-21 R	2468	1741.27	939.724	1733.21	1484.88	2017.41	2427.7	1793.54	4053.28	1193.56	3505.64	4134.98	3168.91	1634.12	1630.93	3189.86
IL-22	1218.25	3405.32	515.211	519.743	3286.01	3847.2	6801.01	3581.32	4506.72	3495.14	3371.31	1983.51	5805.15	2549.39	5486.89	3251.5
IL-22 BP	284.5	18.2777	45.2247	0.974671	215.341	137.228	190.531	14.7187	82.111	347.074	1362.05	950.092	108.265	123.203	478.397	347.006
IL-22 R	2013.75	3258.84	2899.38	2806.08	1438.26	1581.87	1535.22	849.936	0.487305	220.09	9560.41	7667.75	1610.8	1073.48	206.389	6207.13
IL-23	2296.5	4646.14	7531.78	8385.58	31691.8	31721.3	103600	31119.7	71102.2	27403.9	10492.5	20673.3	41674.2	24053	39439.1	15195.5
IL-23 R	1471.25	3450.37	2156.04	2903.06	11382.5	18045.4	17521.5	21385.4	19995.4	12537.1	5242.49	10781.4	14350.7	22182.3	13088	7058.24
IL-24	1622.5	1557.98	700.108	852.35	7317.49	9608.61	9208.83	4619.52	12370.5	6219.97	3670.45	3895.77	8286.94	5584.7	6937.6	4419.62
IL-26	1286.25	1256.01	661.63	961.269	3944.39	5154.88	5012.21	2670.9	21968.2	5818.64	3390.56	6892.79	4957.8	5162.07	5560.92	3785.92
IL-27	4948.5	9570.05	8159.43	9933.36	32456.7	43144.3	48620	38587	79886.7	55793	11481.6	22973	44404.8	29297.6	40170	26335.8
IL-28A	6992	9860.18	14645.5	14508.5	36183.4	42926.4	54783.8	31956.8	57212.6	50467.4	14121.2	22973.7	43417.2	29569.7	38695.4	22459.8
IL-29	1835	2040.93	1008.44	1234.91	2298.45	3370.25	2059.93	3197.16	1790.6	2897.89	5186.22	2617.59	2011.2	2118.18	3578.35	2407.55
IL-31	1021.5	256.403	461.492	581.391	556.446	2257.15	932.369	121.094	0.487305	38.2611	689.179	2131.67	1805.31	707.239	1242.82	510.764
IL-31 RA	903.75	209.55	316.823	260.481	277.855	2229.01	751.159	46.1631	0.487305	28.1924	511.136	996.324	1299.54	620.223	794.338	219.565
Inhibin A	783.5	43.7635	40.9771	76.0243	115.319	53.6045	148.313	26.6274	0.487305	411.395	171.225	955.64	58.1021	63.2846	364.921	68.4684
Inhibin B	515.25	207.233	159.661	146.444	595.719	360.758	413.138	149.595	2193.48	739.753	1697.15	3491.21	595.276	279.227	1175.9	373.327
Insulin	7700.5	1587.33	2013.62	3609.21	2383.91	1305.27	2416.05	1285.07	2360.02	5720.2	74270.9	5563.16	8097.12	1326.28	2571.64	1195.11
Insulin R	9090.75	3553.86	3497.29	2889.17	3590.93	2980.14	7585.2	1950.62	6093.75	3910.8	20455.2	7533.29	2883.27	3134.27	3477.59	4097.77
Insulysin / IDE	2735.5	3302.86	3962.03	5905.04	28359.5	27543.3	30241	19232.3	31444.6	22202.2	6862.25	17132.6	25784.9	19069.2	26707.6	9344.68
IP-10	187.75	1365.94	840.03	792.895	7772.29	11360.8	12631.9	8309.62	14903	8882.96	3024.45	8594.13	10873.4	6832.89	11383.2	4072.95
I-TAC / CXCL11	18574	109513	39287.5	26865.3	57319.9	54134.9	44328	20620.8	32632.3	47073.2	62401.8	29499.2	42696.4	63976.2	65630.4	57464.9
Kininostatin / kininogen	9218.5	19643.1	16727.4	19436.9	23266	37160.5	28538.8	22346.1	29469.2	33870.3	18526.6	23135.7	32751	15714.4	52102.7	35293.5
Kremen-1	14634.5	19763.4	23506.8	23327.8	26617.6	34170.2	31349.7	24669.7	32917.5	28057.8	20383.4	21047.6	27598.7	24330.7	27647.4	18084.8
Kremen-2	1806.75	4427.58	3218.7	3376.5	12160.3	16431.9	23341.2	12732.2	18140.6	15831.1	5482.69	10733	10772.3	17740.2	10078.3	5546.1
Latent TGF-beta bp1	1527.25	595.699	1093.89	636.216	504.669	1821.21	1097.68	992.707	2562.37	1820.3	1496.78	4185.34	2084.28	1383	2546.22	2069.38
LBP	1696	1971.42	1739.03	2948.14	3043.61	6073.12	3852.57	2397.54	2126.36	3917.55	3435.6	3863.03	4282.23	4187.89	7201.57	4052.29
Lck	469	251.769	338.061	316.768	670.294	1139.23	754.312	344.551	0.487305	0.473821	670.866	5066.36	631.183	329.046	9.1604	527.09
LECT2	1765	1023.81	1098.38	1352.11	1634.77	2025.45	1720.54	762.828	0.487305	271.855	2040.8	4512.56	2721.23	2122.39	237.797	1109.82
Lefty - A	29806.5	25441.8	27541.1	22331.2	52294.4	42245.6	31712.3	30089.9	24624.3	41844.9	38268.7	26689.4	36707.9	35217.4	60726.7	49468.3
Leptin (OB)	839	63.071	34.9804	69.4453	399.941	86.4373	177.921	30.5078	0.487305	195.214	232.845	1152.21	78.8528	63.4529	495.036	277.872
Leptin R	2207.75	574.332	390.032	668.624	806.059	830.602	628.616	183.849	2229.06	895.048	1070.66	2015.49	673.948	439.289	2513.88	1537.62
LFA-1 alpha	4354.25	899.469	1144.61	1354.06	1845.11	857.806	1208.02	526.527	1245.31	902.985	3368.63	5065.49	921.513	963.912	2337.59	3051.92
LIF	589.5	200.283	144.419	111.112	330.219	287.32	520.603	160.032	788.46	604.122	730.08	0.435124	346.628	118.154	1696.36	448.293
LIF R alpha	10430.2	12114.8	7640.47	8445.52	19699.3	34002.7	19326.7	12906.4	13145.7	15225.1	20847.9	17480.5	14814.6	14976.2	13191	23336
LIGHT / TNFSF14	250.75	167.074	394.779	482.706	2604.25	333.822	496.067	75.0652	378.027	1311.77	612.187	1720.37	242.513	357.154	837.522	4323.84
Lipocalin-1	1658.5	1522.46	1251.3	1521.7	3753.32	3838.62	2618.91	1130.79	2108.57	4066.57	2655.4	3427.79	3042.96	1822.8	4243.7	4955.54
Lipocalin-2	1220.5	2765.34	1755.52	2449.84	18706.7	26471.5	22197.3	13289.9	122113	23942.3	125025	17197.1	23294.8	15852.5	25607.2	14142
LRP-1	3394.5	1698.03	3190.21	3498.34	3544.75	5495	7520.36	1672.71	5101.11	2515.63	5326.56	10730.1	7067.16	3896.38	4780.61	3997.65
LRP-6	1062.75	1084.31	802.551	2306.56	9794.79	13416.5	11125.4	6125.1	11102.5	8468.25	3134.45	6558.18	11088.8	7269.32	7505.36	4758.3
L-Selectin (CD62L)	9149.25	16552.1	6602.3	4714	23890.2	25153.8	35172.9	27914.5	21150.2	28749.6	11375.6	22967.8	27789	23960	28384.9	17636.5
Lymphotactin / XCL1	1880.5	405.714	295.085	252.196	409.207	361.83	274.557	186.124	0.487305	129.235	644.401	245.41	283.112	264.247	208.82	351.004
Lymphotoxin beta / TNFSF3	1288.5	1211.99	531.203	893.773	1189.38	1915.56	1295.2	351.107	375.225	182.658	929.643	568.706	1073.99	1565.96	2340.76	2264.79
Lymphotoxin beta R / TNFRSF3	877.25	185.866	111.188	231.241	457.747	556.281	555.693	121.496	0.487305	605.425	492.423	641.046	262.362	343.016	68.7965	2138.51
MAC-1	3727	1002.18	546.694	902.545	846.215	721.115	1521.51	643.339	348.911	165.364	1660.66	4761.12	717.795	994.04	676.374	734.994
MCP-1	9508.75	4067.43	3742.4	4802.2	4919.02	3269.88	9939.7	4480.09	5296.4	7013.74	24609.4	11360.2	3352.78	4760.48	4443.54	3788.25
MCP-2	2936	966.144	584.173	3932.07	627.638	756.092	2065.69	486.786	4638.05	1391.49	4847.78	5460.47	1025.27	1233.04	1383.97	888.589
MCP-3	1045.25	377.911	126.429	175.197	558.211	320.555	332.539	73.9947	619	546.671	554.444	2125.14	398.595	262.396	1784.41	439.13
MCP-4 / CCL13	934	99.8838	72.4594	102.584	126.94	190.028	341.311	76.0018	819.404	475.598	165.745	0.435124	234.754	407.311	695.817	594.725
M-CSF	3635.25	4247.89	5179.35	6097.3	12447	15813.5	4371.66	5729.57	6091.44	10435	7564.79	10373	7978.93	8010.89	11438.7	13501.1
M-CSF R	843	740.633	275.346	808.733	393.763	777.131	524.304	86.7063	5.60401	1216.3	607.242	1391.53	444.788	646.816	2234.2	1966.42
MDC	397	634.829	599.664	738.313	1259.84	1267.75	1618.83	504.449	391.794	1335.58	1409.37	1295.8	1300.44	2410.87	1711.31	1326.05
MFG-E8	1299.25	917.49	751.079	722.231	4594.83	8371.82	7358.89	7555.22	16081.9	4522.39	1776.55	3451.18	5879.5	5356.47	2649.41	3556.52
MFRP	8689.25	11204.5	15627	17939.5	22900.2	25744	27928.9	19279	22807.4	23313.7	10497.5	19716.6	25095.9	20384.4	20157.4	15532
MICA	561.5	421.417	303.58	665.213	2135.91	3388.34	2231.13	1733.99	3160.05	3030.44	1423	3225.79	3019.68	2169.52	1883.12	2133.68
MIF	593	709.999	722.346	374.274	436.566	2246.57	667.133	255.569	0.487305	1537.55	1165.56	4394.86	2854.4	729.793	1950.98	2014.4
MIG	5434	2825.06	5528.65	4531.98	4836.5	2786.76	7332.16	3795.81	5886.89	9798.26	29137.6	12360.9	3099.44	3180.73	1279.65	15108.7
MIP-1a	30766	24032.4	37830.6	29267.4	69201.6	77703.9	56394.8	42121.6	23882.8	61147.9	44908.4	34078.4	52139.6	58975.2	48822.7	53007
MIP-1b	862.5	607.026	357.3	470.279	618.224	732.506	1116.87	557.703	0.487305	627.339	1004.36	1228.79	683.331	537.414	1574.47	1689.22
MIP-1d	514.25	23.6838	33.7311	320.179	73.8397	61.9132	222.606	0.535224	0.487305	0.473821	155.453	718.715	38.2535	72.0367	218.354	99.2875
MIP 2	24162.8	28408.5	18028.9	22618.2	32134.1	42776.7	63668.4	30375.3	53308.8	27914.5	30384.5	54515.1	56966.6	43020.6	55243.4	31321.5
MIP-3 alpha	2109.75	1496.2	2973.58	946.893	539.971	1141.24	394.633	279.253	2128.06	2015.28	3425.44	1822.19	391.197	569.562	1951.54	1094.83
MIP-3 beta	1821.25	804.219	1677.81	1612.35	2382.43	3948.51	2658.94	1681.01	1499.32	1271.62	2941.84	2531.11	4012.83	3323.62	3220.16	1702.21
MMP-1	1352.5	199.51	116.435	123.783	215.93	62.0472	861.64	145.581	932.215	976.427	2450.75	283.918	72.8983	126.906	571.871	1553.62
MMP-2	1667.25	2438.14	1409.21	2000.76	4179	5885.51	4840.32	3097.48	5679.42	4178.51	8093.7	7249.16	4221.96	4950.67	6503.51	7902.51
MMP-3	391	461.577	722.845	461.019	546.002	603.319	358.308	241.654	0.487305	401.682	868.29	4747.2	619.274	632.173	0.747788	700.01
MMP-7	310.25	1346.63	989.946	1718.83	32733.4	35994.6	36877.1	25107.9	38913.5	25841.6	10546.9	21381.9	37364.3	23955.1	38762.5	16092.6
MMP-8	35052.2	51303	26730.5	41655.7	52459.4	71036.7	67412	49478.3	53072.9	48392.8	66309.2	65725.8	58254	50361.6	65964.8	58161.1
MMP-9	1520.25	3148.4	3306.15	1955.43	18921.5	23969.7	24924.6	13690.9	33375.3	21848.8	7472.03	15195.3	22410.4	16546.9	29483.6	12019.8
MMP-10	1012.5	1024.58	574.178	585.29	763.55	1402.7	1386.77	403.024	949.393	7139.18	1391.72	1874.95	1120	1305.58	2786.26	1842.98
MMP-11 /Stromelysin-3	7780	11835.7	15875.1	15470.5	28101.7	32625.6	34771	23994.9	33543.5	29263.4	13487.6	21895	33210.6	34306.3	34185.7	25911.7
MMP-12	2382.25	134.895	206.384	616.723	321.835	315.865	523.755	162.307	62.8624	255.034	1479.68	748.304	321.546	352.946	0.747788	1405.85
MMP-13	1225	390.783	312.075	173.248	431.418	431.784	290.32	288.218	0.487305	469.557	270.806	755.592	589.682	769.514	194.612	513.429
MMP-14	3353	663.146	466.739	877.204	1245.86	283.434	2620.7	195.758	3513.84	1342.45	1933.74	1910.63	483.222	599.689	183.769	6907.14
MMP-15	3699.25	856.478	782.062	1332.38	1199.97	1314.38	2252.11	772.061	3012.89	1262.02	3829.25	6789.12	1135.16	1413.81	712.268	6992.77
MMP-16 / MT3-MMP	7020.5	4222.92	4800.56	5876.05	15635	24298.8	18223.4	11971.8	19255.6	18712.5	6852.49	12523.1	28941.5	24951.8	22605.6	11702.9
MMP-19	1951.5	625.819	528.704	974.671	691.475	1272.97	744.991	264.668	0.487305	453.802	1529.53	10627	771.928	772.88	387.728	43777.6
MMP-20	1325.25	2370.44	1676.06	1560.69	2058.69	2216.41	2457.44	1224.86	0.487305	0.473821	1622.3	0.435124	1851.69	2785.53	1524.37	2210.31
MMP-24 / MT5-MMP	5714	7799.43	4827.3	1373.31	2788.11	3293.19	2947.89	1502.11	125.481	781.568	1890.56	179.053	2848.81	860.401	786.299	1291.24
MMP-25 / MT6-MMP	223.5	206.461	100.194	530.465	453.041	4.55638	211.366	42.6841	0.487305	203.032	708.827	814.986	282.751	159.558	544.016	3480.56
MSP alpha Chain	2782.25	7403.25	5441.45	9488.66	9076.25	15813.1	10685.5	6508.06	22341.7	8135.39	13757.1	13238	16030	4281.47	19457.3	22466.6
Musk	2289	3640.35	2476.11	1379.65	3611.67	5538.42	3664.51	1566.87	0.487305	1586.23	5696.42	10894.7	2953.82	1433.16	496.157	1936.77
NAP-2	460	181.233	78.4561	312.138	86.4896	937.677	24.1248	392.319	445.154	1202.2	645.203	1515.54	3461.58	1296.16	9415.21	7154.36
NCAM-1 / CD56	2013.75	3614.35	2861.65	3651.12	10928.3	15815.9	13212.3	6701.27	12483.4	10161.9	5391.66	8179.89	11698	9393.22	11746.6	8472.58
Neuritin	1083.5	728.277	825.538	1528.53	1270.57	2186.8	1584.7	888.472	3352.66	1461.15	875.107	1634.54	1549.45	1648.77	3069.11	1278.24
NeuroD1	957.75	192.302	312.575	360.385	3363.24	6421.02	3032.46	1506.66	0.487305	2052.47	1023.07	910.061	4035.39	2572.96	1727.2	1110.65
Neuropilin-2	1403.75	1008.88	514.212	723.449	1047.73	1114.84	1237.49	449.454	560.889	135.157	1593.16	667.806	1271.75	774.563	509.244	1004.54
Neurturin	978	1317.02	470.237	276.076	12217.4	15434.9	16167.3	14614.8	18013.1	11628.5	3786.87	9252.25	11434.6	7780.47	15719.1	6999.77
NGF R	3524.25	6448.69	2410.4	1392.07	24490.1	29262.7	26214.4	17442.7	22258.9	20095.3	7326.6	16740.3	18941.8	13245.8	18746.3	9968.23
Nidgen-1	2299.75	706.91	633.895	667.162	2759.58	4220.82	2221.4	2896.1	1654.28	3345.18	2349.04	2296.04	3158.08	1832.9	2391.61	3902.36
NOV / CCN3	1909	540.351	788.558	767.553	979.921	514.067	848.207	120.961	0.487305	0.473821	2454.36	5583.18	685.135	721.882	0.747788	1022.69
NrCAM	29902.2	29736	30666.8	19719.3	48377.5	61146.1	33178.1	36157.6	22386.6	39682	46268	46460.2	40451.7	42292.3	52785.4	62429.7
NRG1 Isoform GGF2	7116.5	7333.48	9079.42	8972.82	33547.8	35088.4	42024.7	30084.7	41860.3	32211.4	16771.9	26694.2	50431.7	45347	38460.6	15441.9
NRG2	2804.75	1249.06	1165.1	403.026	1883.94	5502.5	6928.07	917.642	855.221	1124.61	4426.19	17130.3	2058.83	1039.48	1639.15	1145.14
NRG3	7029.5	5395.27	5107.39	4621.89	8745.45	18499.6	15147.4	3682.48	6271.62	6773.86	15082.3	24270.9	5753.19	5252.29	5024.39	6271.94
NT-3	1431.5	1319.08	1356.99	3788.06	2286.53	2564.84	1396.91	1394.26	4656.57	1453.56	2585.36	4670.73	1223.93	1504.69	6004.36	4524.24
NT-4	317.25	52.0014	169.405	278.756	401.412	259.714	128.848	57.0014	302.982	0.473821	1400.81	607.106	325.696	364.56	880.894	473.281
Orexin A	308	40.6743	23.9866	174.466	281.679	662.418	5529.79	80.4174	0.487305	531.983	465.022	664.434	230.243	402.934	1304.14	549.913
Orexin B	12885.2	26731.8	22923.2	32993.6	47812	47764.6	90456.7	47659.3	69797	57942.3	22530.1	41004.7	73809.5	53378.9	48583.6	42154.5
OSM	3311.5	5431.83	2633.03	3138.2	6840.32	7373.03	6475.32	3687.96	5871.3	6751.95	25715.2	4124.43	21741.4	4589.14	10310.7	9057.48
Osteoactivin / GPNMB	1263	1317.02	789.558	906.688	2164	3726.59	1505.88	1420.35	343.185	2122.6	1951.65	995.78	1967.35	1809.33	2261.31	2573.64
Osteocrin	8479.25	7705.47	16995.7	16389.3	16058.2	22846.9	24903.5	18299.8	18794.2	17047.6	8740.91	16093.6	18603.1	15125.2	28657.9	13892.9
Osteoprotegerin / TNFRSF11B	8514	10243.2	5473.93	5366.54	6477.01	7601.92	5305.82	9651.7	1343.74	24699.3	54982.2	13504	3603.41	35614.1	39112.5	32358.7
OX40 Ligand / TNFSF4	4285.75	2445.09	1851.71	1348.46	9918.94	12906.4	14136	8118.55	17021.8	9457.23	4635.65	11686.4	10010	8128.88	11694.1	10199.5
PARC / CCL18	5652.5	1054.96	2290.97	1509.77	4182.68	1139.77	4853.89	1228.74	2955.63	1207.53	6485.18	9957.26	1452.55	1492.24	201.342	1809.5
PD-ECGF	3116.25	245.076	277.345	531.683	726.924	1110.95	1443.38	425.503	776.765	493.366	2277.26	2458.01	1261.28	813.275	848.739	2476.19
PDGF R alpha	120.25	23.6838	2.99832	473.446	582.186	393.055	44.9599	287.951	0.487305	114.665	467.428	0.435124	584.088	304.81	0.747788	481.444
PDGF R beta	5534	2269.27	2106.82	2294.13	1857.76	2104.78	2423.45	1096.67	1373.1	1063.25	3321.05	10723	1620.9	1541.72	1170.66	1449.33
PDGF-AA	3299.5	3113.13	638.642	1078.47	13863.3	17689.8	27492	15234.4	23332.2	14773.4	6340.95	10301.4	18715.9	11378.8	24961.3	8793.27
PDGF-AB	319.75	215.728	309.077	426.175	533.646	491.687	601.064	210.878	1213.51	2345.65	754.541	2713.97	1633.71	747.634	816.584	8338.98
PDGF-BB	342.25	1787.1	761.574	1382.81	12352	18943.3	19979.5	13983.3	18855.7	14016.9	3835.39	11230.4	14153.8	9453.81	17223.1	6980.61
PDGF-C	4315.75	6849.51	7280.92	13186.8	20984.5	28492.1	30279.9	16346.4	28687.2	19146.5	6765.47	14859.7	24284	18347.5	24140.8	11380.9
PDGF-D	422.25	164.242	370.792	447.374	2421.85	6032.12	2783.26	1738.68	1509.67	1864.01	828.458	1056.26	3549.46	1829.53	1439.68	933.069
PECAM-1 /CD31	411.5	71.0514	188.395	207.605	69.427	75.8504	6.0312	58.7408	1370.06	203.269	222.553	27.4128	145.436	191.032	7.66483	317.02
Pentraxin3 / TSG-14	624.25	219.075	362.797	585.534	3691.99	5985.61	3659.16	1785.24	2704.67	2588.6	1259.53	2515.56	3855.49	2737.06	2371.42	1451.5
Persephin	1758.5	96.2798	1146.36	846.989	1124.07	7621.76	4124.66	237.238	262.414	280.502	2620.38	4648.75	2418.81	1918.57	1652.61	912.412
PF4 / CXCL4	771.25	105.547	127.928	84.5527	124.145	85.6332	55.3774	191.209	248.526	280.857	291.925	1485.51	266.331	1410.78	3360.93	1829.99
PlGF	1717.25	275.71	264.852	315.062	453.041	313.854	473.724	87.1077	745.212	414.238	4918.08	2500.22	368.641	380.044	0.747788	3106.23
PLUNC	2212.25	1876.43	1636.08	1846.03	1426.78	1523.44	2133.68	1025.49	886.896	519.545	5126.6	3324.13	1482.69	716.665	856.591	2221.64
Pref-1	693	1714.5	187.395	220.276	261.822	524.386	528.553	150.264	3370.08	1456.88	903.31	2216.41	456.697	484.397	1504.74	591.393
Progranulin	1417.5	1307.24	810.296	1201.28	2992.27	7047.79	3658.06	1930.42	3403.1	2951.55	2119.67	3561.81	4664.41	3871.47	3445.06	2279.61
Prolactin	3001	420.13	374.54	738.8	704.419	466.493	2222.22	864.119	29946.4	506.159	1672.15	0.435124	1028.51	1075.67	189.751	6853.83
P-selectin	5985	3619.76	3467.56	4410.14	3004.48	11135	7205.37	2948.82	3311.24	3442.55	13132.2	7246.55	3814.53	5848.44	6117.47	4714.65
RAGE	7061.5	4838.7	2830.42	3063.63	3569.31	4746.01	4324.78	2933.3	5872.15	2854.42	7325.4	5227.25	3377.14	5077.92	6533.42	4334.83
RANK / TNFRSF11A	1	525.162	392.78	624.52	906.375	1212.94	1022.02	554.091	2145.24	899.312	1940.29	1849.06	996.757	794.424	3959.72	2463.86
RANTES	38.75	6.69325	85.4521	80.8977	24.27	65.7995	96.2251	0.535224	0.487305	95.0011	366.243	815.639	74.3418	97.6199	600.661	169.588
RELM beta	831.5	339.296	284.341	644.501	737.22	762.658	791.321	223.59	1731.15	875.977	749.863	4450.66	721.404	963.071	1933.22	3769.26
RELT / TNFRSF19L	8750.25	9128.3	4744.34	5238.86	30804.7	36989.9	26762.6	19976.2	16791.9	22915.5	18166.6	22690	21219.5	38939.6	26497.1	29135.7
ROBO4	18855.5	30028.7	31748	33604.5	53604.7	73896.5	65538.9	42848	56800.8	76357.7	27479.7	43724.9	54962	62003.1	62900.4	39673
BLC / BCA-1 / CXCL13	1675	1864.84	776.315	2877.72	2990.36	2960.18	1489.84	2244.19	27609.4	17680.2	16143.8	12784.5	3939.75	24034.4	26659.2	23707.9
S100A10	968.5	30.8919	119.433	270.715	347.135	1254.08	476.465	62.086	0.487305	0.473821	600.425	1794.23	913.213	694.111	158.905	302.36
SAA	9005.75	4044.52	2688.49	3595.07	2596.45	2468.22	6466.14	1780.96	3029.58	5256.93	28076.1	17177.8	2830.22	16453.8	17369.1	3689.46
SCF	628	28.0601	86.2017	110.869	90.6081	48.6461	125.559	44.0222	214.171	53.3049	75.9219	1439.39	217.973	161.578	143.949	4273.19
SCF R /CD117	3749.5	5234.12	379.787	2040.23	17968.1	23788.5	24499.8	16655.9	22819.9	23569.4	6723.63	17138.2	22330.5	15869.3	27132.9	10629.4
SDF-1 / CXCL12	559.25	115.072	63.7143	149.856	381.848	75.4484	599.282	20.2047	912.723	49.7512	3283.09	627.883	185.133	194.735	398.384	194.077
sFRP-1	479.25	136.697	207.384	102.828	1041.85	2006.01	913.179	459.624	120.364	389.007	332.292	191.889	1435.23	816.809	807.424	677.52
sFRP-3	357.25	199.253	73.4589	347.226	2.64764	26.2662	191.902	62.2198	59.2076	0.473821	631.702	860.457	174.667	206.348	0.747788	212.568
sFRP-4	944.5	185.609	437.755	537.531	2502.02	4116.69	2144.37	1324.68	5358.78	2125.21	1410.97	824.885	4674.51	6013.05	2104.09	1336.88
sgp130	10062.5	4669.83	4463.75	5160.64	4583.36	4417.82	4510.38	4352.44	8275.91	2918.62	7296.52	5612.99	2646.53	2729.82	7937.39	7651.63
SIGIRR	33777	70993.7	56464.6	60656.7	193864	203130	148312	57566.4	69558.1	80217.7	101858	95437.5	155559	144914	118430	130280
Siglec-5/CD170	698.5	1665.85	3464.31	8439.19	9643.58	10697.7	14082.6	7708.03	16684.6	7558.28	5574.38	9452.84	15253.8	11287.7	11007.4	9553.25
Siglec-9	16005.5	33732.9	18996.9	16727.8	134971	133198	154548	122803	59676.6	108297	83554.2	74371.4	92469.3	63923.9	135617	135165
SLPI	392.25	9.26757	79.2056	81.1413	76.4874	580.269	54.0067	15.6553	0.487305	93.3428	31.2777	1163.41	154.458	127.916	361.555	83.9612
Smad 1	752.5	17.5054	251.359	677.396	244.465	2489.26	2454.84	25.8246	0.487305	0.473821	22.5894	1379.99	860.524	698.487	466.807	161.092
Smad 4	5209.75	3908.34	10742	11396.1	3465.47	6951.97	7231.83	2334.38	1474.34	900.023	14629.3	7419.18	2269.41	2964.28	3290.83	2636.45
Smad 5	1931	1854.03	2484.11	3807.06	16899.6	21908.4	23425.1	12219.7	16477.9	16251.6	4831.74	12970.1	18270.9	9463.57	52121.9	6593.12
Smad 7	5134.5	7934.59	3438.57	4415.75	24769.7	31839.7	41768.3	25330.4	27076.3	56602.4	11256.1	22852.3	28584.8	27244	46359.7	29446.7
Smad 8	4382.75	1078.13	2733.22	2420.35	2504.52	4584.39	7193.03	571.084	1729.81	0.473821	4434.62	6585.38	4154.84	2907.73	2053.43	1293.9
SMDF / NRG1Isoform	1764.25	834.081	1866.2	1609.43	1127.01	2050.77	882.201	507.794	0.487305	0.473821	2854.02	4340.79	2050.89	2190.22	339.309	861.269
Soggy-1	9018.75	8157.01	6198.78	5889.94	8723.38	11864	6585.39	3535.56	4095.56	6814.73	8822.45	9573.7	6093.5	6020.12	8305.68	6697.24
Sonic Hedgehog (Shh N-terminal)	4191.75	1630.58	1636.58	1323.6	1055.08	1750.72	2386.99	1587.07	2645.7	1099.86	3439.34	3181.41	1172.33	1008.51	165.074	2165.33
SPARC	1254.75	463.893	570.68	582.853	639.993	1197.66	661.239	438.349	1137.25	795.901	979.767	875.577	1141.65	1050.59	2776.16	2036.73
Spinesin	7355.25	7964.96	16754.9	16908.1	22560.2	26140.5	25489.5	17586.1	22235.5	15966.9	9971.84	19591.8	31306.9	20215.4	25922.6	10034.2
TACI / TNFRSF13B	12654.8	13489	5793.51	6135.55	21520.2	17905.2	21013.8	13353.3	18712	16551.9	7957.23	14562.8	28787.6	13826.5	22334.9	12848.2
Tarc	39.25	178.143	174.902	87.7204	476.575	208.79	0.548291	346.424	1158.2	1368.51	2031.85	2458.01	235.295	0.673241	1551.47	987.877
TCCR / WSX-1	1254.75	1207.1	1760.01	1492.95	4940.79	8050.46	5664.26	2245	4614.78	4835.34	2276.05	6300.05	4709.88	3894.02	7031.45	3890.7
TECK / CCL25	2899	1166.94	962.211	1233.45	1709.79	1172.6	6311.11	1022.41	0.487305	543.473	4636.85	3951.14	1169.98	1637.32	0.747788	3269.16
TFPI	520.5	316.127	157.412	419.352	607.045	485.657	495.792	325.55	521.051	1240.46	706.689	1599.73	657.889	551.384	888.746	850.607
TGF-alpha	4465	5177.48	5716.8	7608.28	60654	75292	75112.9	41279.4	74903.7	57114.2	23747.7	40036.4	66777	43393.2	67859.9	30108.9
TGF-beta 1	10711.2	3949.53	4257.12	5012.49	4570.71	5836.06	11853.9	7797.95	9093.36	13281.4	26009.3	21946.3	6463.58	3492.1	3184.45	4693.83
TGF-beta 2	13194.5	19670.9	14686.8	18559.7	54527.8	63042.7	66307.1	39841.1	64910.1	57498.4	23729.1	41149.5	59920.9	41236.2	73346.4	32873.5
TGF-beta 3	2320	161.668	263.103	547.765	1155.25	494.77	3093.6	31.043	5268.5	1875.27	1757.16	5155.13	369.544	639.579	82.2567	9332.69
TGF-beta 5	6554	1746.42	3338.88	3453.99	2742.66	9968.03	13201.5	1233.16	2146.34	0.473821	7370.31	13672.5	3898.61	3151.78	3266.9	1852.31
TGF-beta RI / ALK-5	22749.5	20101.9	17096.9	24111.7	16542.7	32911.2	29368.3	15401.2	17378.8	19945.5	30553.8	19725.9	25127.3	28961.8	56552.2	36559.4
TGF-beta RII	1852.5	46.0804	108.939	205.412	285.357	84.9632	1002.28	67.0368	462.697	21.7958	698.669	405.97	140.383	129.262	481.949	264.378
TGF-beta RIIb	1450.5	2258.71	836.532	818.48	1160.84	15649	802.836	795.075	5884.82	2033.64	8383.09	1329.85	1923.86	1678.05	4271.93	2088.04
TGF-beta RIII	930	283.176	170.155	139.134	823.122	1393.99	1320.7	534.154	1380.29	801.35	473.71	73.6447	964.639	1135.42	1252.36	3752.6
Thrombopoietin (TPO)	5003.5	3615.64	2087.83	2084.82	4562.77	7747.19	9034.47	5656.25	9462.5	5225.06	9727.76	13610.6	8512.49	5704.03	12338.9	11612.5
Thrombospondin (TSP)	3319.5	769.723	845.527	715.408	1274.69	862.497	1919.84	886.331	2455.65	990.168	2315.35	2784.9	925.483	916.954	1128.97	1160.46
Thrombospondin-1	38881.5	18576.3	60641	35429.8	18315.3	124348	34519.9	102380	133388	91731.2	55590.2	218365	121781	65938.5	151017	123939
Thrombospondin-2	279546	352382	243666	209366	616593	561758	367169	498802	279434	492139	316022	445007	276293	262996	286869	285676
Thrombospondin-4	2545.75	3025.6	3105.51	6281.51	15316.4	20296.8	29876.9	20506	22896.7	18172.5	8251.7	9048.39	23878.5	12274.2	17308.3	7778.24
Thymopoietin	1999	989.056	942.972	1171.8	1209.68	1054.13	1079.31	577.774	0.487305	65.9796	2540.44	6547.85	1014.98	999.931	0.747788	1179.45
Tie-1	2879	150.598	192.392	389.868	372.14	245.375	992.819	256.774	0.487305	41.8147	726.338	860.13	282.03	335.274	0.747788	557.909
Tie-2	2055.75	2021.88	637.143	1221.51	29922.4	33201.3	35487.6	22558.6	33162.1	26014.2	10867.8	20701.1	33632.1	23290.8	32931.6	14942.3
TIMP-1	519.75	141.073	301.581	143.277	692.505	238.808	280.451	51.7829	1696.55	359.512	908.39	1858.3	449.479	228.397	1543.06	912.079
TIMP-2	5480.5	2522.32	1630.34	1756.11	21384.8	25834.7	30291.7	17705.6	25375.1	21998.7	13251.2	17528.4	21921.6	16709.2	28249.9	11434.2
TIMP-3	1724.5	26.2581	719.097	450.298	693.093	3423.99	947.447	179.3	1492.62	110.4	1427.81	5516.39	1458.69	1425.59	955.112	651.865
TIMP-4	3718.5	3752.59	1782.25	2639.41	31213	37948.2	37429.9	25716.4	41132	29365.4	12731.6	21962.4	39634.6	27217.4	40608.2	17959.7
TL1A / TNFSF15	1157	309.434	451.247	695.915	7352.2	11683	9786.73	5009.7	10990.4	6634.32	2166.18	5523.78	9280.45	4275.25	5816.48	3464.23
TLR1	15992	15773.9	23856.1	26986.2	29948.8	48937.4	46135.8	27947.9	39340.9	34093.4	30506.7	35735.2	52475.9	45961.3	45007.3	25222.2
TLR2	1570.75	1070.4	1230.81	1314.59	7299.84	12047.7	11550.6	5449.12	5496.68	6035.06	2997.18	6736.69	11464.2	6689.49	5784.51	3038.26
TLR3	1983.75	525.162	1612.35	1237.34	2028.09	6227.24	6010.92	1668.56	3680.25	2653.16	3043.29	6838.62	7901.88	5461.33	4965.12	2329.59
TLR4	1856	596.729	471.736	340.16	875.192	1576.64	1202.4	654.311	3387.26	1664.65	1439.58	1186.47	1697.59	903.489	3562.46	1485.48
TMEFF1 / Tomoregulin-1	238322	281253	274320	206082	514178	526991	199533	295562	233899	403606	375128	447625	239889	219955	194227	181364
TMEFF2	1206.5	2290.38	1500.16	1284.13	2913.87	8252.15	8331.42	3473.47	6741.75	5218.9	2697.5	8325.44	7380.95	3198.23	4929.04	3420.42
TNF-alpha	4125.75	2943.48	2414.9	4009.8	3901.44	6089.47	6873.38	4688.3	6865.16	10913.4	19237.7	21873.7	3450.22	6082.06	3805.87	4902.73
TNF-beta	8889	6719.76	7983.28	13236.5	8854.15	13137.8	17877	9444.83	14111.9	16404.3	25112.9	25616.9	18196.1	8718.3	4822.48	9527.93
TNF RI / TNFRSF1A	2030	574.589	260.604	656.197	1267.04	380.994	2149.16	271.492	1745.89	735.252	1324.22	1613.98	616.026	1399.5	1219.83	3540.03
TNF RII / TNFRSF1B	89819	154002	72706.5	77326.5	306778	290624	210252	198059	99834.6	242591	237289	196600	172953	219588	255545	226076
TRADD	135870	202735	145809	181477	207532	204920	157389	108295	90894.9	215145	202714	177983	170146	186108	170876	174332
TRAIL / TNFSF10	1892.5	2204.91	59.2168	66.765	20023.9	24627	31769.4	20192.4	31234.6	23598.8	7594.87	17141.7	24556.8	16933.9	31666.8	12741.1
TRAIL R1 / DR4 / TNFRSF10A	5925.75	1353.58	1618.84	2159.38	1776.12	1177.42	2628.78	1141.9	3704.86	1533.64	6364.34	5956.62	1529.06	1249.2	358.938	5117.64
TRAIL R2 / DR5 / TNFRSF10B	11196	7117.75	4521.47	4202.78	7346.61	8146.01	14876.2	5635.51	12645.5	8060.29	15681.4	15753.4	9011.6	8279.51	8051.06	23128.1
TRAIL R3 / TNFRSF10C	2351.25	182.262	177.401	0.974671	572.773	453.36	655.482	128.32	571.853	0.473821	1477.14	366.156	343.741	204.329	0.747788	379.158
TRAIL R4 / TNFRSF10D	1434.5	135.41	121.932	661.07	257.115	4045.8	547.195	235.766	1643.44	888.651	540.81	543.904	397.692	233.951	80.5741	201.907
TRANCE	6997.25	5688.74	1553.38	1759.77	24464.5	29560.3	32138.6	21482	24807.6	19787	12229.6	18453.7	30985	17457.5	27058.9	17175.4
TREM-1	5290.5	1016.6	733.589	738.8	776.053	651.697	2960.64	707.165	4750.74	1804.67	2557.69	5164.05	1826.43	1138.45	2119.23	10859.5
TROY / TNFRSF19	1499.75	208.263	475.734	292.401	430.094	2831.66	1107.55	252.626	1390.65	624.615	832.201	1781.72	1147.43	537.583	1352.56	451.791
TSG-6	3870.5	4429.9	3349.37	3247.6	2302.27	2340.11	3463.42	1614.77	1809.97	1097.25	7666.91	5863.4	1980.16	1734.27	3041.63	2466.69
TSLP R	309	26.773	77.4566	184.213	232.257	894.123	415.057	13.6482	143.024	0.473821	448.046	1685.34	768.499	365.233	298.554	150.264
TWEAK / TNFSF12	3337.5	3361.3	995.193	1890.37	25148	35925.5	31800.1	27522.2	35271.9	22091.7	8826.06	18392.5	29858.3	28630.2	25304.2	11888.8
TWEAK R / TNFRSF12	296.5	1.02973	388.532	856.736	5512.97	9579.26	2913.89	3784.44	4453.12	5166.78	1705.3	5667.16	5129.94	4727.16	2818.97	2154
Ubiquitin+1	8298	11393.4	7624.98	10714.1	9530.47	14176.9	14423.2	11785.6	13051.5	22585.4	22040.9	23963.7	12992.1	6518.48	6176.73	6639.6
uPA	5069	4141.32	3972.78	3413.3	13578.1	14557	9884.73	8702.21	13577.3	14351.7	15900	18099.6	8449.7	14977.2	15898	14337.7
uPAR	1785	117.132	110.688	422.763	148.562	5.36045	674.398	115.475	0.487305	0.473821	797.982	556.305	1238.19	202.645	83.1914	600.223
Vasorin	7478.75	2635.59	3058.29	3275.87	2425.24	2571.27	4381.12	1063.89	6734.32	3878.46	25723.8	7656.87	3677.21	2905.2	2907.77	17042.1
VCAM-1 (CD106)	1584	99.8838	74.7082	72.613	151.21	144.464	546.235	18.4652	1503.58	232.409	415.699	480.159	93.8294	160.568	38.5111	789.968
VE-Cadherin	3970.5	881.449	637.893	901.814	914.759	577.589	2115.72	781.962	3430.51	2209.66	2336.2	3797.11	826.962	1629.24	868.556	3308.14
VEGF	1780	2032.94	320.321	585.777	8761.63	12366.6	17493.1	8620.05	13113.4	11555.2	3770.43	8559.21	12165.3	8204.61	15129.4	9805.8
VEGF R2 (KDR)	7408.5	9034.85	501.219	1375.75	26985.3	29864.7	54631.2	30036	36076.9	28925.8	13067.1	19245.8	37610.3	20218.8	50989	16995.1
VEGF R3	1954.75	1505.47	247.861	388.894	10419.8	14271.9	21672.9	11524.7	15689.7	13365.3	2873.27	11079.2	16006.4	8082.59	15513.6	6807.85
VEGF-B	1043.5	504.568	133.425	174.953	2074.28	3233.96	6208.17	2383.35	4596.87	3187.63	1298.56	2382.74	3140.4	1769.61	2927.03	1569.11
VEGF-C	3158	2197.44	2369.17	2595.55	3212.17	2855.78	4011.44	2418.68	4305.22	3511.49	5343.81	6635.42	3846.47	2516.57	4108.91	5106.81
VEGF-D	2624.25	5278.4	2645.52	1745.15	22020	25140.5	17586.2	13905.7	14925.4	22052.9	16698.4	21441.4	12086.5	15997.2	15694.6	14758.5
VEGI / TNFSF15	167.25	14.4162	76.2073	46.7842	92.079	21.1738	57.2964	99.2841	15.8374	268.893	110.675	1838.4	44.0277	42.4142	126.189	48.1444
WIF-1	1787.5	658.512	2092.58	571.157	989.187	1109.08	2057.87	939.318	5948.29	825.87	3322.12	4082.98	1361.43	527.821	15.1427	1156.97
WISP-1 / CCN4	1111.25	152.143	323.819	493.427	388.32	2446.38	918.388	94.7347	0.730958	121.89	866.553	2443.44	630.101	760.594	597.483	386.988
XEDAR	431.75	175.054	411.52	535.094	368.757	454.968	169.148	95.4037	270.333	254.56	931.38	0.435124	502.348	948.091	31.9679	252.883
