# Supplementary material for: CXCL13 Damages Blood Spinal Cord Barrier by Promoting RNF6/Sqstm1‐Ubiquitination Induced Autophagy in Experimental Allergic Encephalomyelitis
Source: Adv Sci (Weinh). 2025 Apr 15;12(21):2414550. doi: 10.1002/advs.202414550 (PMC12140337; doi:10.1002/advs.202414550)
Supplement: Supplementary file 3 — Supporting Information [file ADVS-12-2414550-s002.xlsx]

## Sheet: Cytokines
Table 2 List of detected cytokines from peripheral blood serum of mice
	WT				EAE(1)			EAE(2)			EAE(3)			EAE(4)
Cytokines	WT-1	WT-2	WT-3	WT-4	EAE(1)-1	EAE(1)-2	EAE(1)-3	EAE(2)-1	EAE(2)-2	EAE(2)-3	EAE(3)-1	EAE(3)-2	EAE(3)-3	EAE(4)-1	EAE(4)-2	EAE(4)-3
CD11b	1.26227	19.5469	0.725945	0.718304	1.16909	35.6586	1	5198.34	13.5065	0.710401	1810.43	3559.66	252.818	558.906	127.11	3805.4
Angiopoietin-like 2	1.26227	0.723961	0.725945	0.718304	1.16909	1.07244	1	0.733141	0.720347	0.710401	0.785777	0.738022	0.726488	74.0416	40.1202	6166.32
BLC / CXCL13	835.308	890.834	761.517	744.522	1142.21	993.615	1047	1079	1113.12	1254.04	1207.54	1597.08	1289.33	1361.14	1519.13	1358.12
HVEM / TNFRSF14	885.483	1062.05	535.748	413.563	335.53	523.887	654	347.509	748.441	781.797	452.411	638.204	510.357	1600.52	1466.26	2161.25
IL-17BR	2374.33	524.148	2673.84	14627.4	1853.6	993.615	3526.5	31297.8	413.479	978.755	25261.5	32676.3	6233.81	13330.9	4908.35	5057.65
TIMP-1	25.561	78.9117	69.8722	49.9221	39.7492	10.9925	2.5	21.9942	185.85	72.1057	0.785777	0.738022	0.726488	254.293	181.103	179.794
TMEFF1 / Tomoregulin-1	94.6703	252.3	212.521	168.442	319.747	288.754	306.5	267.597	283.637	372.25	312.739	232.661	223.758	430.232	529.812	431.655
Angiopoietin-like 3	63.1135	0.723961	0.725945	0.718304	65.4693	68.368	202	27.4928	0.720347	16.5168	0.785777	0.738022	0.726488	491.694	469.069	5108.91
IL-18 R alpha/IL-1 R5	6.94249	140.448	5.2631	0.718304	182.963	206.176	66	10.264	0.720347	21.1344	0.785777	0.738022	0.726488	1309.75	138.733	17822.1
CCL4 / MIP-1 beta	1.26227	2.89584	0.725945	0.718304	35.0728	61.3972	268	49.1205	0.720347	65.5345	16.3049	0.738022	0.726488	794.689	218.224	10320.2
CCR10	1.26227	48.8674	25.2266	0.718304	39.7492	13.6736	43.5	43.9885	81.039	99.4562	157.352	72.3261	48.3114	84.465	349.646	239.602
CD40	10.7293	55.564	28.1304	0.718304	151.69	82.846	20.5	48.3873	52.5853	82.5841	0.785777	0.738022	0.726488	445.687	297.902	7226.69
EDAR	6.31135	0.723961	0.725945	0.718304	28.0583	1.07244	43.5	0.733141	115.075	0.710401	0.785777	0.738022	0.726488	574.362	161.043	6117.84
IFN-gamma	22.0897	125.607	71.8686	10.4154	408.306	196.256	479.5	122.618	356.212	136.575	272.468	167.9	317.657	677.157	419.012	7048.57
IL-5	1093.76	1110.38	1159.52	870.584	1001.33	1260.12	1121.5	1218.11	1326.88	1119.95	1422.26	1484.72	1253.92	1783.47	1671.36	2912.74
ALCAM	16.0939	43.4377	0.725945	0.718304	1.16909	1.07244	1	0.733141	22.3308	0.710401	0.785777	0.738022	3.99568	27.496	106.675	280.464
CCR6	858.975	413.382	619.413	499.221	745.59	970.29	707.5	927.79	816.694	745.211	1074.16	675.474	512.537	2001.46	1431.95	2499.29
Dkk-3	156.522	203.976	360.613	89.7879	289.643	142.098	64	86.5107	99.0477	215.252	16.6978	39.4842	20.7049	951.758	379.455	7821.8
GFR alpha-4 / GDNF R alpha-4	2963.81	891.196	3071.11	20107.8	3646.99	2247.83	4504.25	21992.4	377.462	1819.69	12181.1	20530.7	6626.29	20554.8	5608.2	8985.63
Granzyme D	1.26227	22.4428	7.9854	0.718304	226.804	44.7743	89.5	58.1014	336.402	17.9376	152.048	50.1855	294.409	218.89	185.04	5848.15
IGFBP-rp1 / IGFBP-7	335.133	340.443	195.642	164.851	165.135	234.596	257	267.23	262.927	324.476	380.512	339.306	411.555	433.647	496.066	672.371
IL-22	3305.89	740.431	3399.42	23216.1	4592.2	1896.07	7603.25	29448.1	648.492	1749.01	13109.1	42746.2	8186.97	12314.5	4106.88	7485.8
Leptin R	19.5652	295.376	0.725945	6.10558	97.0348	1.07244	117.5	350.442	70.594	46.8865	264.021	298.53	138.396	649.661	416.763	4437.28
RELM beta	566.444	373.564	560.248	357.356	556.781	396.803	426	172.655	813.272	529.959	267.753	294.655	341.449	1042.51	1077.06	567.43
TGF-beta 1	588.218	680.885	727.216	473.362	637.156	650.971	666	817.819	929.968	582.529	761.417	1142.46	736.295	1070.01	1190.11	1172.01
TIMP-2	1599.93	1621.13	1755.7	1398.18	1716.82	1556.11	1586.5	2133.81	3114.96	1759.49	1669.58	2833.82	2282.62	2855.1	5110.08	3681.7
Osteopontin	621.668	160.9	301.449	495.809	475.237	774.301	375.75	3231.14	139.387	426.951	1013.85	1559.62	547.59	1418.47	1022.32	1244.44
CD27 / TNFRSF7	90.8835	149.498	12.1596	0.718304	7.59911	1.07244	2.5	114.737	26.8329	79.9201	98.615	15.4985	228.662	148.083	457.07	389.864
DPPIV / CD26	54.2776	73.1201	0.725945	0.718304	15.7828	89.5487	10	117.303	84.4607	31.6129	41.2533	48.1559	39.9568	617.493	225.723	7042.63
IL-3	866.233	945.855	869.32	490.96	974.44	970.022	815.5	817.452	1096.01	993.496	1033.3	1168.66	1098.99	1322.69	1525.88	2254.12
IL-24	102.875	144.249	146.459	35.0173	113.987	99.2007	50	137.097	519.55	178.844	66.9875	97.4189	137.306	451.977	324.899	492.206
Csk	1181.49	1089.56	1073.49	746.317	1245.67	1012.38	1038	1211.52	1186.95	1335.2	1334.25	1394.31	1292.42	1567.45	1853.78	3314.87
MFRP	270.441	362.523	308.527	192.864	177.702	195.988	301	331.746	771.492	461.406	358.903	302.958	192.882	428.255	626.363	495.735
MCP-1	806.906	711.835	764.965	512.51	786.216	727.114	725.75	909.278	926.006	793.518	988.507	1048.18	735.75	1216.3	1307.09	2922.4
CCR3	2.52454	11.5834	0.907432	0.718304	20.4592	36.1948	22	321.299	6.66321	104.074	7.66132	0.738022	0.726488	438.499	237.534	5101.29
FAM3B	58.0644	204.338	0.725945	26.5772	184.425	214.22	97	127.567	645.431	158.775	143.994	19.9266	140.394	553.335	585.867	384.478
Granzyme G	132.223	189.316	104.536	57.1051	100.542	199.474	271.5	114.737	295.342	197.847	105.491	64.9459	73.3752	316.115	194.602	938.163
Artemin	1.26227	88.6852	0.725945	0.718304	154.905	1.07244	76	199.781	140.288	126.451	141.44	0.738022	13.44	335.883	295.09	3321.74
ICAM-2 / CD102	4005.18	2589.07	2322.66	16742.8	1038.16	3171.47	5794	30901	1940.62	2695.8	19057	24470.6	8992.46	13150.8	4086.64	9093.36
IL-13 R alpha 2	165.673	200.718	223.591	72.9078	85.0516	324.949	116.25	207.846	441.213	143.146	352.421	205.908	109.7	749.402	679.419	4753.96
IL-17RC	1429.84	1372.27	1455.52	1190.59	1260.87	1130.89	979	1421.38	1432.77	1303.94	1651.31	1340.25	1180.91	1733.51	1686.36	1583.97
GM-CSF	325.035	332.479	86.0245	249.251	334.361	290.899	86	96.4081	434.189	307.249	226.107	144.652	164.913	956.79	565.245	6752.32
VE-Cadherin	7045.36	2347.44	7002.65	47440.4	5823.26	2460.71	9210.5	51922.5	622.2	3822.67	29645.4	38280.8	10063.9	57808.9	14286.9	8097.25
BTC (Betacellulin)	68.7937	133.571	0.725945	0.718304	237.326	7.23897	1	4.03228	50.2442	73.8817	33.3955	22.1407	0.726488	663.319	365.206	6794.11
DKK-1	1.26227	0.723961	1.81486	0.718304	1.16909	32.1732	1	0.733141	0.720347	0.710401	0.785777	0.738022	0.726488	115.016	3.3746	141.161
FGF R3	13044	3694.01	10393.4	51304.1	9493.63	5700.02	16488.2	53273.7	488.395	7343.24	38480.7	54173	19240.1	61500	12440.4	11713.6
IL-1 alpha	4279.41	7139.52	4029.36	14782	3218.52	5376.14	2359.25	39895.7	2411	4733.23	22498	22514.5	10750	15517.8	3407.59	11484.9
IL-1 RII	194.074	483.425	198.183	197.354	295.196	314.761	635.25	296.556	305.067	199.623	281.701	395.764	179.624	1034.79	545.56	6580.7
IL-9	40145.9	14776	39753.5	89631.3	61471.6	43692.3	72164.2	103344	708.101	20485.8	97513.3	139573	69387.2	98483.8	42689.2	27836.9
MIP-3 alpha	1.26227	93.391	12.8855	0.718304	158.997	1.34055	1	0.733141	21.0702	38.0065	39.2888	0.738022	56.666	732.689	192.727	13141.1
Neurturin	136.325	230.582	171.686	284.089	311.564	211.807	398.5	1198.14	399.613	297.303	1316.37	1093.01	260.083	380.092	405.139	387.635
Osteoporotegerin	237.307	254.291	275.859	64.2882	330.854	200.278	168	244.686	631.204	260.007	376.387	342.811	432.442	1222.59	605.178	8696.25
S100A10	152.104	196.012	209.798	66.0839	130.354	218.778	245.5	186.584	173.243	293.218	182.3	231.37	84.8174	502.477	448.071	3558.18
TECK	456.942	383.518	289.289	180.115	535.445	439.968	419	544.724	1018.03	584.305	559.08	586.358	385.765	954.274	765.096	2921.1
CCL8 / MCP-2	56.171	26.4246	154.263	0.718304	212.191	18.7677	40	34.4576	0.720347	32.6785	14.7333	2.21407	8.35461	636.183	307.651	8402.04
Cryptic	29.3478	108.956	0.725945	0.718304	22.7973	84.1865	1	25.2934	1.98095	72.4609	24.5555	0.738022	8.71785	465.096	244.846	5293.16
Decorin	2647.3	282.345	2093.45	18672.7	469.976	862.778	4904.75	22896.2	133.624	514.33	15157.2	20483.8	636.04	13034.2	4899.54	5313.03
Epiregulin	255.925	199.451	287.293	62.8516	18.7055	324.681	108.5	82.1118	224.928	295.527	100.972	29.5209	204.506	1061.02	518	7030.55
Fas Ligand	5.99579	0.723961	0.725945	0.718304	257.201	34.3181	1	187.684	0.720347	1.5984	0.785777	5.16615	10.5341	424.841	55.1184	11870.1
G-CSF	130.329	238.907	54.8089	10.4154	283.505	748.295	227	1321.85	439.772	217.738	238.09	387.83	269.345	492.053	586.242	9827.95
IL-2 R beta	153.05	268.409	287.111	27.6547	236.449	350.151	165.5	129.399	287.779	238.34	177.586	270.854	152.199	572.025	576.868	1921.27
KC	1.26227	16.2891	73.3205	0.718304	38.5801	75.8751	4.5	0.733141	0.720347	56.6545	0.785777	0.738022	6.90163	333.726	52.4937	5463.3
SLPI	1041.06	691.745	762.061	1478.99	829.472	667.862	858	2207.49	382.864	627.995	3975.64	2638.06	1420.28	4583.57	934.013	833.778
Adiponectin / Acrp30	1.26227	0.723961	0.725945	0.718304	172.441	109.121	1	0.733141	16.568	33.9217	4.32177	206.646	32.3287	412.62	141.358	2723.48
Chordin-Like 2	6.31135	62.4416	23.9562	0.718304	151.398	177.757	55.5	150.661	18.1888	140.659	76.6132	0.738022	0.726488	441.374	258.344	3567.47
CXCR2 / IL-8 RB	178.611	313.656	226.132	11.4929	392.816	230.574	181.75	378.667	333.521	385.925	122.188	163.472	78.8239	1018.43	610.989	5142.9
Erythropoietin?(EPO)	263.183	400.893	262.792	86.9147	340.791	428.44	213.5	201.064	478.31	198.912	91.543	206.277	235.382	801.878	530.936	7333.12
FGF R5 beta	14.8317	238.545	276.767	0.718304	378.202	260.335	172.75	214.444	263.647	293.396	127.492	159.044	35.9611	680.931	501.69	5040.56
FGF-21	1.26227	47.0575	72.9575	0.718304	64.3002	82.3097	73.5	26.0265	100.128	80.2753	3.14311	21.4026	61.025	215.655	139.671	9777.62
IGF-II	135.063	129.589	149.908	92.302	317.994	220.654	72.5	126.833	348.288	93.0626	324.329	135.981	95.5331	867.653	338.584	4678.74
IL-17RD	1761.81	428.766	3640.43	23277.3	4024.02	962.246	6546	32848.8	440.492	1241.6	21909.8	28207	4400.34	18375.3	1103.87	4962.18
LIGHT / TNFSF14	19.8808	51.4012	27.9489	0.718304	12.86	1.07244	35.5	0.733141	114.535	43.1569	33.1991	49.8165	1.08973	243.151	136.296	2839.93
Lymphotactin	237.307	240.717	196.005	145.277	115.74	290.095	233.5	127.567	199.176	235.498	306.846	210.89	223.213	644.45	296.215	1228.1
Resistin	19.8808	7.96357	0.725945	0.718304	64.8847	1.34055	1	16.8622	25.9325	36.7633	28.6808	0.738022	38.1406	117.173	152.982	3495.59
TFPI	1.26227	34.7501	23.4117	0.718304	66.6384	1.07244	38.5	68.9153	30.6148	81.6961	71.5057	140.593	138.941	53.0152	33.746	77.267
TSLP	338.289	257.368	336.476	166.467	374.11	350.151	415.5	280.976	467.505	273.86	314.311	383.771	314.569	862.98	500.753	4011.94
VEGF-D	131.907	173.027	193.646	26.9364	89.1434	291.435	216.5	155.609	357.652	209.568	148.905	235.429	388.308	718.671	422.012	3344.4
Cripto	184.291	318	409.978	88.7105	356.866	397.071	123	237.904	353.69	460.34	364.6	118.083	298.95	693.152	701.166	1519.89
Granzyme B	88.3589	238.726	23.7747	87.9922	46.1792	66.4912	4	12.4634	40.5195	1.5984	2.35733	21.7716	0.726488	762.701	103.3	4030.14
IGF-I	228.471	189.497	232.303	29.63	239.957	89.8168	87.5	175.587	152.714	104.784	304.096	1395.6	544.321	1761.36	424.449	29008.7
IL-6	75.1051	314.923	80.217	208.308	267.723	233.524	276.5	267.963	20.3498	33.5665	315.293	356.649	171.451	502.117	368.206	402.866
Integrin beta 2 / CD18	257.819	203.795	91.2876	126.96	60.7929	305.109	211	201.797	188.371	164.458	308.024	233.215	70.6509	925.161	357.145	2351.07
TROY	366.69	406.866	332.483	215.311	421.751	190.358	302.5	396.996	427.166	460.873	535.31	532.298	480.935	452.516	837.65	494.806
IL-3 R beta	567.075	476.185	684.385	436.369	698.826	531.394	514.5	642.598	726.47	535.643	810.921	879.722	553.584	1142.97	864.459	3677.98
VEGF R2	491.654	0.723961	37.0232	25.1406	291.689	59.2523	9	0.733141	0.720347	36.5857	96.6505	0.738022	0.726488	612.64	71.8039	6400.16
OX40 Ligand / TNFSF4	204.172	257.73	223.228	109.9	163.381	276.689	334.5	273.095	162.258	327.495	572.438	298.53	278.971	689.737	419.762	4484.27
TNF-alpha	483.765	576.635	307.619	474.439	670.476	637.297	627	552.605	513.788	770.963	667.714	607.023	428.991	646.786	800.154	1503.73
Dtk	35371.7	14237.4	27885.7	98637.4	39292.4	28272.2	49619.5	94642.7	1003.98	26827.8	78819.5	80980.9	45465.8	134025	46855.7	46211.8
Galectin-3	63.7447	177.37	12.8855	253.202	57.2856	52.0133	1	76.2467	25.9325	42.2689	88.3999	157.568	71.1958	822.904	214.474	4575.47
GFR alpha-2 / GDNF R alpha-2	302.945	525.234	462.246	288.219	527.846	566.248	405.75	398.462	450.937	590.521	457.715	603.333	555.945	534.465	842.899	581.917
IL-9 R	439.27	373.021	466.783	321.441	608.806	428.708	348.75	447.399	565.292	305.473	514.684	567.908	650.206	1334.19	638.549	7696.05
IL-13	965.953	697.898	2902.69	3969.7	5343.93	1885.08	9213.25	3380.88	697.296	2944.97	1442.69	5452.14	3261.75	6452.4	7343.68	10359.7
MIG	1.26227	90.8571	20.6894	0.718304	33.9037	1.07244	4.5	0.733141	88.2425	28.7712	28.4844	59.0417	29.0595	94.8883	108.737	94.3549
PDGF R alpha	117.076	257.549	308.89	75.0627	318.286	291.704	289.75	526.762	307.408	322.167	288.576	445.581	252.818	657.029	411.513	4931.34
Insulin	116.129	184.972	135.933	52.4362	59.6238	164.619	105	143.696	224.028	202.287	267.95	74.1712	168	356.19	192.539	1017.47
Activin A?	1.26227	0.723961	0.725945	0.718304	1.16909	1.07244	1	0.733141	0.720347	0.710401	0.785777	0.738022	190.521	14.1973	68.9917	8916.17
CXCL16	403.611	171.941	114.881	681.67	482.544	171.59	406	4239.39	400.153	314.175	732.147	1436.56	371.598	3156.47	623.363	7800.25
IL-4	45.7573	65.3375	71.5056	7.00346	102.588	46.6511	50.5	60.8507	78.5178	130.359	95.6683	63.1009	30.1492	414.058	100.675	5725.56
PDGF R beta	309.887	385.147	346.276	200.945	662.292	323.341	390.5	379.767	356.932	320.213	317.65	469.751	365.968	655.772	606.115	4168.33
Epigen	282.117	252.662	330.668	49.5629	328.516	117.968	200.5	201.614	118.497	319.503	286.808	334.324	157.648	722.625	506.939	2638.59
ICAM-5	18.3029	139.001	42.8308	55.6685	192.901	64.6145	15	147.911	222.047	170.851	47.7359	116.607	9.44434	289.697	221.224	6115.42
IL-17	1196.95	1355.62	1229.03	780.975	1252.1	1182.36	1031.25	1681.64	1833.64	1355.8	1748.94	2013.69	1613.53	1462.5	1746.92	4540.92
IL-21 R	1.26227	38.008	4.53716	0.718304	76.5757	4.28976	145.5	0.733141	0.720347	18.8256	0.785777	0.738022	0.726488	343.071	2.99964	9161.9
MFG-E8	127.174	261.712	181.486	26.5772	135.03	239.69	89	159.458	404.835	163.215	188.783	154.985	64.2941	646.966	242.596	5519.95
Neuregulin-3 / NRG3	297.896	270.399	309.979	136.478	241.418	176.953	190.5	269.796	328.838	332.113	223.357	252.403	189.25	385.304	392.203	330.242
NOV / CCN3	272.019	259.54	259.525	65.3656	308.641	296.261	191.5	152.127	368.638	320.036	276.004	54.2446	258.63	737.181	381.892	3597.74
PlGF-2	330.084	280.535	281.848	145.816	305.718	496.003	241.5	245.969	246.539	279.898	280.522	220.669	287.326	866.574	391.266	7054.7
SCF R / c-kit	202.91	216.102	298.182	130.372	459.454	255.509	193	555.538	342.705	263.736	551.419	642.632	291.866	765.037	391.078	4686.91
Shh-N	426.332	403.246	384.025	312.821	479.329	609.682	257.75	467.011	555.568	481.652	433.552	426.577	488.563	1059.23	617.176	6375.83
TARC	417.496	232.753	401.085	177.421	562.919	369.992	223.75	123.534	169.282	372.961	722.914	584.882	434.44	1066.24	735.474	7068.26
TNF RII	450.631	288.498	278.037	456.482	395.154	531.93	377.5	315.617	394.75	294.817	230.822	275.836	343.629	1724.52	481.63	25247.7
TRAIL / TNFSF10	4335.58	3958.98	7630.05	33300.2	4073.71	8651.91	13845.2	36846.4	1005.96	15160.1	33146.6	40575.7	23668.6	40513	23305	10936.8
TRAIL R2 / TNFRSF10B	181.451	33.6642	6.53351	0.718304	140.876	47.1873	7.5	0.733141	178.826	31.9681	90.9536	2.95209	36.6876	623.244	287.028	7617.86
IFN-alpha / beta R1	436.746	447.408	333.935	191.607	322.085	454.714	379.75	255.5	350.809	433.7	402.907	194.838	166.366	538.06	414.325	640.61
uPAR	346.809	329.764	295.46	260.744	438.41	356.05	317.5	337.062	568.714	409.902	429.427	447.426	488.381	931.271	444.322	4138.06
HGF R	64.0602	96.4678	134.844	0.718304	229.727	286.609	87	54.8023	322.535	129.293	95.6683	208.86	10.8973	683.088	379.455	5124.88
Dkk-4	295.687	287.594	160.797	93.7386	192.316	227.893	155.25	234.055	217.185	307.426	37.7173	172.144	60.2985	298.323	454.258	419.768
FADD	1012.34	994.36	743.731	669.1	1382.16	843.474	872.5	1220.68	1193.07	1303.05	1313.23	1309.99	1009.09	1566.02	1718.79	10636.5
Growth Hormone R	150.21	118.187	60.2535	0.718304	1.16909	51.4771	3.5	0.733141	14.2269	59.3185	0.785777	19.1886	0.726488	97.0448	145.67	114.043
L-Selectin	913.253	887.938	920.499	997.903	1129.64	676.441	702	485.889	804.628	1115.33	647.873	1146.89	769.169	1559.91	1434.2	11909.9
MAdCAM-1	107.293	300.625	281.848	20.4716	422.92	368.383	189	189.334	110.753	231.591	127.689	222.698	87.905	667.093	364.831	11708
RANTES	437.377	243.251	80.5799	47.0489	977.947	309.399	511.5	58.6513	326.677	262.848	41.6462	31.3659	107.883	594.13	125.235	13554.6
Frizzled-7	1.26227	142.077	0.725945	0.718304	238.495	1.07244	1	0.733141	0.720347	0.710401	0.785777	0.738022	0.726488	1083.31	7.12415	19619.9
TRANCE / TNFSF11	244.88	268.59	392.011	556.865	468.515	263.284	60.5	483.14	331.36	227.328	575.188	803.706	319.836	1204.07	475.256	5817.68
Follistatin-like 1	2968.23	3780.89	2272.94	21088	3473.38	3521.89	4887.75	27399.1	1521.55	3016.19	17225.6	18176.4	5620.83	22594.2	5805.43	7971.5
Fractalkine	38.4993	38.008	18.1486	0.718304	17.5364	217.973	2	40.6893	118.137	50.9713	51.2719	1.84505	36.6876	486.302	134.984	3495.22
TLR1	315.252	245.785	340.105	106.488	413.275	257.922	335	282.809	193.053	270.663	322.168	345.025	133.674	460.783	533.186	1053.13
TREM-1	68.7937	245.242	229.036	234.167	248.433	268.11	166.25	261.182	359.093	316.129	345.742	212.181	319.473	462.041	390.703	362.561
CD27 Ligand / TNFSF7	307.363	544.419	387.292	36.2743	862.499	495.467	419.75	337.978	388.987	595.671	415.283	272.699	98.4391	795.768	788.531	11247.2
B7-1/CD80	851.401	648.126	716.871	132.168	557.366	281.515	459.5	996.522	593.926	994.384	832.923	169.376	424.087	1684.27	1327.9	6866.18
IL-6 R	1.26227	34.3881	3.81121	0.718304	1.16909	46.1149	1	0.733141	0.720347	29.1265	0.785777	0.738022	41.4098	115.016	57.5556	93.0547
IL-20	268.864	248.862	200.542	193.942	172.149	273.472	191	356.49	332.08	214.008	372.065	234.322	305.488	798.643	286.841	5604.27
TPO	532.678	335.918	315.968	120.675	530.184	529.517	401.5	419.723	622.92	555.534	484.038	503.7	395.936	785.704	603.303	2205.08
IL-17E	183.345	236.373	314.334	139.89	1067.09	277.762	281.25	186.401	325.417	212.41	256.949	169.745	219.218	700.161	352.083	5499.89
CXCR3	109.186	277.82	233.21	9.6971	149.352	215.56	186.5	56.6352	32.7758	260.362	85.0603	46.1264	0.726488	539.497	329.773	4449.17
IGFBP-6	6.94249	1.08594	0.725945	0.718304	52.6092	121.186	1	0.733141	0.720347	9.59042	0.785777	0.738022	0.726488	23.5424	4.87442	533.811
MMP-3	21.4586	125.788	106.714	0.718304	420.289	183.655	191	269.063	0.720347	100.877	34.5742	8.48725	35.5979	618.571	234.159	7845.2
HGF?	6.62692	6.15367	28.1304	0.718304	3.50728	43.4338	2.5	247.802	1.44069	48.8401	0.785777	0.738022	0.726488	198.582	179.603	1211.2
CD14	141.059	413.02	74.5909	17.5984	256.616	235.937	1	256.966	408.437	494.439	221.589	286.721	356.887	688.479	701.728	1568.56
Cardiotrophin-1	267.917	527.768	0.725945	355.201	1000.74	538.901	710.5	837.247	14.4069	363.903	1743.25	6049.93	1073.93	1145.85	1084.18	15191.7
Crossveinless-2	36.6058	66.4234	14.1559	0.718304	30.3965	54.4263	1	17.962	0.720347	83.4721	0.785777	0.738022	3.45082	147.904	222.723	182.395
IL-17F	174.824	201.985	231.214	83.3232	131.231	143.171	167.75	118.402	107.872	176.89	43.807	192.255	96.9861	295.448	235.472	419.396
Kremen-1	167.566	167.235	236.477	16.8801	216.282	279.37	192.5	237.171	65.0113	249.884	191.729	236.536	239.014	640.496	296.589	4438.77
MMP-24 / MT5-MMP	99.7194	61.8987	86.7505	2.87321	20.4592	151.75	34	5481.7	67.5325	75.1249	517.237	890.792	45.0422	536.981	161.793	3727.76
GITR	235.413	276.191	214.335	47.0489	247.263	250.147	86	342.194	329.379	778.777	18.2693	171.775	19.6152	403.994	470.756	5269.39
MMP-9	29.6634	28.2345	64.4277	46.6897	178.871	163.279	129	76.6133	180.447	127.339	0.785777	38.3771	40.3201	255.551	283.279	129.274
TWEAK / TNFSF12	388.148	395.645	368.599	352.507	552.689	567.857	384.5	173.021	807.149	432.279	397.603	488.57	608.252	954.993	624.863	4799.47
Endoglin / CD105	392.882	397.636	460.068	175.984	407.429	569.197	427.5	483.507	304.167	433.7	472.645	528.793	175.083	854.354	594.491	5077.15
IL-10	926.191	846.672	908.884	689.571	742.375	890.393	750.25	742.489	697.656	986.215	1045.67	1039.87	607.344	1076.12	1146.8	1861.09
FLRG (Follistatin)	10.7293	110.766	176.405	485.214	256.616	257.654	248.5	530.428	230.151	140.304	332.187	1621.43	168.182	1179.63	521.188	4801.7
IL-15	208.906	61.8987	27.5859	23.3449	1224.92	157.649	54.5	0.733141	5.4026	48.1297	35.5564	61.8093	0.726488	535.005	38.9953	6111.15
RAGE	30.6101	56.107	69.8722	9.33795	197.869	5.89842	13	27.6761	36.9178	142.791	24.5555	0.738022	33.9633	699.442	48.3692	7251.02
TIMP-4	869.389	819.886	718.323	810.246	775.11	570.538	627.5	635.633	1025.41	841.115	707.199	702.228	613.155	820.029	794.905	1728.29
CD30 L	63.7447	0.723961	42.6493	0.718304	5.26092	305.377	208	15.7625	95.8062	14.208	60.5048	56.4587	0.726488	461.502	417.325	2264.89
IL-1 R9	130.645	283.431	176.405	6.46473	185.301	191.162	192.5	195.199	345.226	93.4178	334.348	323.069	475.123	374.701	538.623	410.481
TGF-beta RI / ALK-5	177.98	131.58	90.1987	0.718304	154.905	115.823	74	28.9591	32.7758	117.749	22.7875	18.8196	16.346	340.915	117.173	4181.15
IFN-alpha / beta R2	548.141	608.127	432.663	198.252	424.381	401.629	347.25	357.773	411.678	529.782	684.215	342.073	282.785	737.002	641.548	919.032
AR (Amphiregulin)	1.26227	29.3204	0.725945	0.718304	1.16909	12.3331	121	81.562	7.02338	13.4976	73.6666	10.3323	142.755	77.4562	0.74991	0.742952
FCrRIIB / CD32b	453.155	435.825	438.29	2704.59	495.111	557.937	973.75	3419.37	469.666	508.114	1839.11	2615	1021.99	577.237	845.899	2701.74
IL-4 R	1.26227	215.74	292.375	33.042	45.5947	179.097	62	103.373	278.054	88.445	125.331	147.235	47.2217	504.993	441.51	650.454
DAN	20.8275	131.399	55.8978	0.718304	121.586	146.388	1	189.15	184.049	21.8448	0.785777	22.5097	0.726488	643.012	174.917	5612.82
LIF	2142.7	3293.48	1052.62	3783.66	2506.25	1833.87	2551.25	10094.6	1613.76	2280.74	4121.4	5946.98	3104.83	2996.71	2476.2	5979.09
Axl	1.26227	13.5743	0.725945	0.718304	162.504	1.07244	1	0.733141	0.720347	0.710401	0.785777	0.738022	0.726488	880.233	0.74991	17798.9
IL-10 R alpha	2.84011	43.0757	87.1135	76.1402	37.411	26.5429	7	189.517	23.7715	68.0209	48.7181	14.7604	0.726488	962.002	65.2422	20872.1
IL-3 R alpha	776.928	838.709	557.889	426.672	835.902	1227.41	760	506.051	158.837	225.908	471.859	345.763	175.81	531.949	739.786	2796.66
Serum Amyloid A1	306.101	159.452	126.315	90.3267	215.113	206.176	177.75	1042.53	921.684	243.312	320.99	797.064	265.168	499.781	593.554	358.846
E-Selectin	505.224	506.592	412.156	256.794	601.791	313.957	636.75	406.71	688.652	535.998	370.887	331.925	435.893	698.363	686.918	8057.87
Frizzled-1	1.26227	11.5834	0.725945	0.718304	1.16909	1.07244	9.5	0.733141	0.720347	26.9952	0.785777	0.738022	0.726488	105.671	0.74991	5652.19
MIP-3 beta?	92.1457	309.674	289.289	168.442	129.769	154.968	297.5	39.5896	0.720347	259.829	2.94666	63.6544	44.8606	692.792	269.968	5134.54
TNF RI / TNFRSF1A	267.286	278.725	272.411	147.971	614.359	272.936	238.5	269.429	343.065	274.392	294.077	260.337	270.253	525.66	433.073	7823.1
EGF R	556.03	20.9949	0.725945	20.8308	332.023	42.6295	71.5	179.62	340.724	75.8353	220.017	45.5728	164.549	543.271	679.606	12204.8
TLR4	356.591	235.287	283.3	196.097	371.187	452.301	267.25	432.553	359.453	322.167	212.945	335.8	281.877	569.689	400.265	3905.33
IL-2 R alpha	148.632	152.394	169.145	0.718304	177.995	192.503	185.5	40.6893	202.237	144.922	96.2576	197.605	75.1915	650.919	260.406	3337.53
IL-1 beta	125.596	119.092	87.1135	96.4322	212.191	39.4122	50.5	69.4651	218.085	273.149	189.569	2.21407	0.726488	423.223	80.9903	6965.73
P-Selectin	315.883	374.65	200.905	570.153	835.318	268.11	895.5	1753.49	24.3117	663.692	881.052	1283.42	1052.68	639.777	608.927	1985.17
IL-2	142.321	281.259	270.415	15.0844	320.04	273.472	275	223.975	222.587	293.041	102.74	455.913	126.409	633.128	497.19	395.065
IL-5 R alpha	455.364	430.214	216.876	258.41	251.94	275.349	418.25	390.214	282.016	396.759	583.046	485.618	263.715	601.319	516.688	539.383
BCMA / TNFRSF17	220.897	23.5287	0.725945	0.718304	102.296	373.745	1	276.394	231.592	179.199	193.497	102.216	32.3287	591.075	430.448	1525.28
MIP-1 gamma	1.26227	51.4012	0.725945	0.718304	119.832	1.07244	1	0.733141	0.720347	39.2497	0.785777	0.738022	0.726488	488.818	0.74991	11691.1
MMP-14 / LEM-2	538.99	396.188	396.366	214.234	318.87	551.77	399.5	392.047	651.194	379.709	585.207	441.337	407.196	572.205	678.481	1031.4
GDF-5	129.383	173.751	195.279	0.718304	530.769	259.262	245.5	79.5458	227.45	119.347	104.312	182.66	0.726488	792.173	281.966	10040.6
TL1A / TNFSF15	338.92	319.267	331.394	220.699	453.609	295.993	259.25	368.77	403.034	483.961	363.422	354.619	329.825	535.723	406.826	2963.64
CRG-2	214.27	205.243	219.961	0.718304	232.65	304.573	60	229.107	515.228	125.741	161.674	37.2701	41.9547	1002.26	439.072	3779.95
GDF-3	106.977	213.207	169.145	9.6971	239.664	220.386	172.5	109.605	394.75	206.372	123.956	263.289	0.726488	768.811	289.278	7220.01
GFR alpha-3 / GDNF R alpha-3	169.775	304.969	255.17	77.2176	150.813	225.212	131	199.781	206.019	306.183	319.811	201.849	66.8369	453.056	477.318	281.207
MDC	440.532	482.52	475.494	497.425	420.582	447.743	286.5	540.692	1172.73	419.67	462.822	564.771	601.532	1121.41	479.568	5581.98
CD30	354.382	0.723961	273.137	0.718304	508.556	187.141	151.5	127.933	89.5031	311.156	37.3244	10.7013	7.62812	719.929	665.733	3767.32
IL-12 p40/p70	1321.6	773.552	825.218	633.544	715.486	761.968	865.5	766.499	811.111	989.234	1194.97	831.751	935.534	1084.75	1118.49	2435.21
CD40 Ligand / TNFSF5	294.74	231.849	126.496	0.718304	163.089	474.286	118	173.205	45.3819	399.778	71.8986	0.738022	82.0931	433.826	1100.12	3899.01
CXCR4	83.941	162.167	119.6	12.5703	151.982	65.955	118.75	143.329	167.481	205.661	74.8452	0.738022	0.726488	100.459	209.037	156.391
M-CSF	1489.79	3469.76	1801.8	2880.58	4483.18	1855.59	8545.25	4539.24	1425.57	4020.16	4435.32	9656.46	6649.18	3061.94	2495.14	7551.36
TLR3	411.185	364.876	260.796	186.4	362.712	339.427	348	283.542	320.194	369.764	252.627	425.101	361.972	350.979	483.317	1131.7
IL-27	7303.5	6415.38	4000.5	5790.06	6452.23	4126.21	8851	15306.5	1951.96	9093.85	10164	14089.9	10527.5	5046.69	5742.44	13755.8
MIP-1 alpha	15.7784	0.723961	0.725945	0.718304	1.16909	7.23897	4	1236.44	33.6762	0.710401	0.785777	9.96329	0.726488	201.098	26.2469	3383.03
MMP-2	693.933	552.02	653.532	422.003	571.103	501.634	656.5	903.597	32.9559	1022.98	990.275	3326.26	1656.75	1147.11	1039.19	1206.74
SIGIRR	338.289	317.457	238.836	164.132	573.733	253.632	190.25	283.359	416	306.893	343.384	201.295	322.56	515.416	421.45	13669.9
Activin C	8.20476	18.28	0.725945	0.718304	2.92274	48.796	1	196.482	38.8987	0.710401	68.3626	0.738022	0.726488	297.065	53.9935	153.048
IL-20 R alpha	215.848	236.916	175.679	35.3764	268.892	168.909	74	16.1291	194.134	179.732	97.6327	200.742	64.2941	363.559	146.982	7677.48
GDF-1	453.155	356.008	280.759	168.801	292.566	387.419	394.5	486.806	557.549	412.033	276.397	286.906	243.737	576.878	518.563	401.38
CCR7	268.232	303.702	306.167	0.718304	386.386	342.644	137	351.908	457.781	356.621	313.525	121.405	158.011	826.678	643.798	1684.83
CCR4	89.3056	0.723961	34.4824	0.718304	241.71	16.0866	157.75	468.661	1409	342.058	380.905	22.8787	276.61	942.773	1016.88	2520.09
TACI / TNFRSF13B	253.085	222.98	202.902	56.0277	289.351	242.371	335.5	197.582	507.485	425.175	157.155	0.738022	298.95	630.252	401.014	3461.23
Thymus Chemokine-1	316.83	194.022	185.842	410.151	342.545	115.019	161.25	2515.59	155.235	234.255	810.921	900.571	96.2596	726.039	276.342	5004.52
DR3 / TNFRSF25	187.447	234.563	77.6762	25.1406	108.726	47.9917	119.5	68.9153	93.1049	272.794	306.846	120.667	29.786	269.389	437.385	193.167
6Ckine?	241.094	0.723961	0.725945	0.718304	194.654	422.005	27	143.512	202.418	126.451	161.674	0.738022	0.726488	516.494	664.046	521.552
IL-31 RA	70.6872	92.305	0.725945	82.2458	63.1311	4.02165	171.5	7.69798	179.547	51.8593	38.3066	28.4138	0.726488	231.47	79.4905	195.396
Endocan	2846.74	4330.73	2216.31	2460.91	6208.18	3225.36	4112.5	3305.37	1484.28	3624.29	3585.3	3592.32	3864.91	3352.54	3797.55	8083.87
I-TAC	1.26227	215.559	0.725945	0.718304	65.4693	15.5504	3.5	0.733141	0.720347	22.2	0.785777	0.738022	0.726488	0.718851	0.74991	161.964
Lefty-1	106.031	24.2527	8.34837	0.718304	1.16909	5.3622	46.5	0.733141	0.720347	88.6226	0.785777	0.738022	0.726488	310.903	0.74991	6991.18
IL-12 R beta 1	166.935	216.102	77.4947	0.718304	118.079	253.096	6	126.833	397.452	132.49	186.229	181.922	101.708	398.243	304.839	312.226
IL-22BP	288.744	305.15	255.351	62.1333	129.769	153.091	189	352.274	279.495	374.559	233.376	260.522	189.613	235.783	292.84	197.254
SDF-1	533.625	339.9	354.624	299.892	474.068	286.878	461.5	370.969	21.9706	206.372	155.387	494.844	122.413	355.831	316.462	3942.66
CTLA-4 / CD152	285.273	129.77	190.742	0.718304	205.176	168.909	1	228.74	63.2105	244.2	115.509	53.8756	0.726488	803.495	542.935	5869.69
Spinesin Ectodomain	379.312	317.276	233.028	22.8061	328.516	290.631	208.5	53.8859	424.465	165.168	305.864	305.91	263.17	673.743	292.09	2148.8
MCP-5	695.511	357.275	483.661	232.73	487.22	561.154	457.5	298.938	650.834	615.918	430.016	700.936	649.117	623.783	703.416	2228.11
IL-1 R6 / IL-1 R rp2	63.4291	204.157	0.725945	102.717	12.2755	113.142	78.75	121.701	299.664	60.2065	124.938	52.3995	0.726488	343.251	211.85	459.516
Common gamma Chain / IL-2 R gamma	7201.88	7005.59	4699.04	4674	10844.5	6296.29	6565	10338	2144.29	8398.36	8143.4	14465.2	10524.3	4634.97	4057.58	12500.7
MMP-12	1.26227	0.723961	14.7004	0.718304	1.16909	48.796	104.5	32.6248	0.720347	21.6672	0.785777	32.842	103.706	48.8818	22.8723	54.607
CCR9	505.539	740.25	627.217	119.598	632.772	801.38	266	625.553	381.604	636.875	557.705	659.422	313.843	739.158	928.764	1279.55
IL-21	8.20476	11.0404	41.0159	2.15491	65.4693	63.2739	1.5	38.8565	210.161	55.7665	7.07199	57.9347	30.1492	176.837	39.7452	273.406
beta-Catenin	1.26227	0.723961	0.725945	0.718304	1.16909	1.07244	1	36.2905	25.0321	0.710401	0.785777	0.738022	0.726488	69.0097	0.74991	83.9536
IL-23	268.548	433.472	326.675	149.048	166.011	210.734	117	261.182	310.65	421.446	324.722	288.382	154.015	312.161	420.325	93.2405
Thrombospondin	204.172	377.727	391.648	642.343	543.629	445.599	512.25	431.087	698.376	478.278	551.026	466.983	579.374	689.378	557.558	803.131
Tie-2	292.531	74.387	32.849	0.718304	130.939	166.228	314.75	90.5429	90.0434	203.708	59.5226	145.575	43.9525	326.358	149.232	143.018
IL-17C	367.636	285.241	379.851	516.64	295.196	164.351	256.5	935.488	237.715	399.601	490.717	1239.14	148.385	588.379	345.521	773.413
IGFBP-1	4817.14	7653.72	4601.41	4703.45	10713.6	5650.15	11873	5433.49	2868.06	6640.83	4704.64	8176.17	7015.69	4070.13	5288.93	8987.86
IL-7 R alpha	171.984	140.991	252.629	3.95067	54.3629	274.008	64.5	268.88	558.629	239.405	220.607	233.953	277.881	405.791	276.154	227.158
Fas / TNFRSF6	122875	163631	153309	149085	135205	140236	145099	152081	162527	146133	146092	152606	159239	146371	135845	162514
Glut2	4071.77	6173.94	1760.05	4393.32	8557.19	5331.9	6445.75	4080.66	1378.56	4075.22	4980.64	4454.7	9983.76	3546.99	5119.64	9180.1
VCAM-1	308.625	308.588	185.298	171.675	694.442	367.579	332.75	183.285	0.720347	493.018	197.033	510.158	255.724	743.651	347.208	3342.35
IL-1 RI	5847.78	6673.11	4567.65	5380.63	11651.2	4861.1	9928.5	5686.98	2483.58	7368.46	5106.37	9740.78	8224.38	3544.83	4020.64	6190.83
MIP-2	3440.95	3179.27	832.659	2341.31	2287.04	2504.15	2481.5	2116.76	1141.93	1947.92	1151.16	2151.89	1339.64	2395.21	3049.32	6059.52
Eotaxin-2	2460.17	1947.27	2588	1393.15	3056.6	1466.29	3199	2675.23	980.032	3265	1505.55	1789.52	1865.98	2367.35	2925.21	9421
NGF R / TNFRSF16	158.731	162.529	127.04	299.533	163.673	145.047	148	141.496	320.194	164.813	189.961	176.756	75.3731	327.077	191.977	209.884
IGFBP-3	7119.21	8704.91	5775.62	13922.5	9123.61	7677.33	13422.2	15584	2310.15	9049.09	9139.56	17277.5	10213	15800.3	6332.8	8476.71
IL-12 p70	2118.09	4325.3	2040.45	2973.42	2127.17	2374.92	2586	2289.05	2000.76	3889.45	3971.31	1934.91	2682.74	2849.88	3065.82	4534.98
VEGF R3	152.735	0.723961	33.7565	0.718304	57.2856	1.07244	1	26.7597	0.720347	22.3776	0.785777	0.738022	18.1622	310.903	0.74991	4997.09
GDF-9	1.26227	0.723961	11.2522	0.718304	1.16909	1.07244	66.5	0.733141	0.720347	0.710401	0.785777	0.738022	0.726488	23.3626	4.31198	0.742952
EG-VEGF / PK1	5046.87	6071.14	2367.85	4012.26	9360.94	4818.47	5016.5	5970.34	2103.77	5870.93	3897.84	6559.54	7071.63	3226.56	4580.08	4780.9
IL-11	7132.46	9499.82	5362.92	5840.88	10308.5	8170.92	9857.5	6233.9	2510.05	7256.57	6555.93	13382	12776.4	5237.19	5728.94	10208.9
GITR Ligand / TNFSF18	228.471	194.384	197.094	34.4786	146.721	223.604	165.25	520.164	263.827	158.242	235.34	142.069	262.988	271.366	226.66	222.514
PDGF C	79.523	63.7086	0.725945	0.718304	104.049	3.75354	3.5	4.39885	0.720347	31.6129	0.785777	13.2844	0.726488	208.826	0.74991	7640.33
WIF-1	1.26227	9.77347	95.6433	56.0277	1.16909	19.0358	58.5	662.76	0.720347	30.3697	0.785777	36.9011	0.726488	170.188	34.1209	1904.93
CRP	4065.14	4720.23	3817.93	3946.18	11099.4	5327.08	6777.25	3314.53	927.447	6480.28	3684.11	7070.99	5949.93	4352.46	4185.44	27237.4
IL-1 R4 / ST2	7629.79	8506.36	4626.09	6407.09	10430.7	7361.22	8583.25	5202.19	2217.05	6500.17	8510.94	11581.2	11670.7	5649.81	5633.51	11472.1
ICK	6782.81	11348.8	6216.45	6859.98	8844.78	6870.58	7691	10104	3237.24	7313.4	7810.42	11456.9	11219.5	5712.89	6909.86	11611.4
IFN-gamma R1	252.454	327.954	112.703	31.6054	98.7885	338.087	498.5	221.042	276.973	272.794	318.043	193.731	17.7989	171.805	408.326	333.028
IGFBP-2	3988.14	5936.84	3645.34	5594.33	9250.46	4268.31	7653.25	3998.92	1781.78	5758.16	3749.92	6618.21	4171.13	3855.91	3358.47	4588.1
IL-17D	154.944	201.442	324.135	158.745	704.672	153.627	172	842.746	162.258	105.495	358.707	495.397	118.054	365.176	241.659	246.289
CXCL14 / BRAK	2143.02	3714.1	3064.76	3102.53	3796.05	1781.86	3017.5	3634.91	823.717	2417.85	2492.48	3590.11	3593.93	3479.96	2430.08	7256.78
Activin RIB / ALK-4	1.26227	0.723961	0.725945	0.718304	1.16909	1.07244	1	0.733141	0.720347	0.710401	0.785777	0.738022	0.726488	0.718851	0.74991	2.97181
VEGF-B	5226.43	7277.98	4444.96	4362.26	4326.53	2093.94	4171.75	5861.46	1893.43	3442.25	3901.58	6531.49	4273.2	4529.84	4404.6	9626.24
SCF	70.6872	28.9584	14.1559	0.718304	1.16909	23.0574	1	32.6248	0.720347	18.8256	3.73244	55.7206	0.726488	72.2445	17.9978	83.2106
VEGF	1.26227	12.8503	0.725945	0.718304	1.16909	1.07244	1	0.733141	0.720347	0.710401	0.785777	0.738022	0.726488	0.718851	0.74991	0.742952
Urokinase	1022.75	764.684	347.909	456.482	1202.71	1407.04	1433	173.205	2.88139	394.628	95.8647	194.838	325.466	128.854	42.3699	12650.8
GDF-8	6285.79	8843.91	5165.28	5053.8	12944.5	6971.66	10012.5	6952.74	2188.23	8635.64	5131.71	9904.62	9911.65	4626.34	5508.47	10405.2
IL-28 / IFN-lambda	7165.59	8638.3	5218.28	3441.03	9052.88	7310.28	9988.25	6337.09	2238.3	8502.97	6537.27	9927.87	10944.9	4670.37	5977.91	11704.5
LRP-6	681.942	1412.09	685.655	1042.08	575.487	1718.58	1255	710.414	377.642	1033.63	523.524	590.048	469.674	607.249	717.477	1845.31
Progranulin	2843.9	2996.84	1648.99	1850.89	3842.23	3417.33	2631.75	1774.02	746.64	2378.25	1947.15	5308.59	2390.69	2081.43	2288.73	2409.39
Ubiqultin	1548.49	1268.02	1667.68	1048.72	1350.89	1518.57	1368	1838.35	3057.15	1711	1694.92	1722.17	1583.74	2055.91	2218.61	1269.52
BAFF R / TNFRSF13C	349.649	0.723961	285.115	0.718304	491.312	87.94	51.5	467.011	226.369	396.226	310.775	0.738022	112.787	746.706	638.924	2364.82
CTACK?	8010.05	8070.54	4571.64	13342.1	9504.44	7908.71	12228	8708.8	2190.58	11629.3	8238.28	21979.6	13318.3	7739.69	8368.62	14490.5
Fit-3 Ligand	1.26227	48.3244	27.5859	0.718304	1.16909	3.21732	1	23.0939	0.720347	47.5969	4.32177	30.9969	0.726488	56.2501	72.5538	0.742952
Endostatin	8227.48	7934.43	5276.35	5147.36	11930.6	7501.71	11551.5	5887.67	2179.77	10068.2	6169.33	11382.5	9744.38	6416.1	5989.16	13145.4
CCL28	6672.99	4866.83	4443.33	3814.91	8021.74	7657.75	6447	3597.16	1345.25	6583.64	4670.26	9267.52	6482.09	3621.21	4436.84	13878
ICAM-1	6116.96	8278.86	4809.57	5272.89	7371.72	7257.73	10798.8	6007.18	1918.64	6502.66	5036.04	9271.58	10218.8	4627.96	5204	13024.3
TCA-3	6484.91	7358.88	4471.64	4962.76	7154.57	5849.35	13093.5	5441.74	2850.59	6783.62	5226.99	8675.08	8452.86	4644.49	5957.66	10553.3
IL-23 R	10383.8	8562.65	4241.7	4480.06	9098.18	7655.34	10820.5	5820.41	2704.9	7286.05	6191.92	13259.7	10170.1	4312.56	4147.75	11466
TCCR / WSX-1	5848.73	7188.39	4335.16	4842.08	7148.14	4771.02	10227.8	4658.01	2262.97	5037.99	3393.97	6086.83	6888.55	4389.12	5560.96	10058.5
IL-31	4262.37	5719.47	2123.75	3120.31	5792.57	3054.31	4868.75	3402.69	1503.36	4749.74	4844.71	6634.08	6684.41	3143.71	3208.87	7218.15
TGF-beta 3	819.529	282.526	417.056	1081.23	591.854	357.39	528.5	565.618	1237.2	410.967	735.094	579.716	322.56	491.334	840.087	1513.95
Gremlin	2.20897	0.723961	0.725945	0.718304	1.16909	12.3331	1	0.733141	0.720347	10.656	0.785777	0.738022	0.726488	0.718851	112.674	1.11443
Kremen-2	359.747	245.061	256.985	92.302	209.852	301.355	196.5	193.916	363.595	287.535	217.071	244.654	274.431	355.472	446.946	200.226
LEPTIN(OB)	1.26227	52.1252	140.289	3.59152	1.16909	11.5287	221.5	35.9239	25.9325	63.9361	0.785777	67.16	0.726488	66.4937	94.3012	28.2322
TGF-beta 2	35.9747	81.4456	96.7322	15.9823	102.296	146.12	6	203.63	21.9706	103.363	19.6444	137.272	58.4822	76.917	203.226	167.164
TGF-beta RII	11778.2	13016.6	4276.54	7532.85	9491.29	10232.7	13362.8	10343.3	2481.6	12218.5	9675.27	11159.3	15325.4	5342.5	6966.48	12473.8
Frizzled-6	5810.86	6354.93	3457.5	4956.29	8494.35	5813.43	5835.5	5471.8	1516.33	5825.47	4026.12	5992.92	8404.92	2899.48	4533.96	8303.6
TNF-beta / TNFSF1B	6288.95	6090.68	3137.54	4333.17	4910.49	4557.06	8596.25	7483.17	1538.12	6988.04	5987.62	7598.12	4880.72	4246.79	1752.54	7420.98
TSLP R	1080.82	1109.11	1021.04	745.419	984.085	719.339	927	857.225	661.279	1023.69	811.904	1129.91	1062.12	974.761	1059.62	1266.92
IL-17R	5563.77	6442.17	3328.46	5782.34	7890.22	5256.56	7374	6314	2843.93	6593.94	6468.51	5611.36	11227.1	3807.75	4499.09	13543.8
IL-15 R alpha	5271.56	5300.3	3111.4	4096.48	6478.83	4216.03	8024.5	4932.76	1803.75	5908.94	3231.51	7605.31	5508.59	3908.03	4211.87	8125.67
FGF R4	1.26227	13.0313	0.725945	0.718304	1.16909	1.07244	1	136.731	0.720347	6.39361	0.785777	0.738022	0.726488	58.2269	0.74991	3.34328
SPARC	6911.25	9136.21	4983.62	5784.86	7430.76	5766.51	9431.75	5229.13	2248.56	6479.39	6626.45	12335.8	10613.6	5100.6	4143.82	11439
IGFBP-5	1647.89	933.548	624.132	286.783	632.48	707.274	662	698.867	515.048	801.333	879.48	1300.39	1295.69	805.832	858.272	520.809
AgRP	1801.26	2479.2	1953.52	954.625	2946.7	1665.5	1700	807.372	248.88	1995.52	1562.52	3722.21	1940.81	1241.1	2494.2	4299.46
Coagulation Factor III / Tissue Factor	1.26227	0.723961	0.725945	0.718304	1.16909	1.07244	1	198.681	0.720347	0.710401	0.785777	0.738022	0.726488	7.36822	0.74991	0.742952
CCL7 / MCP-3 / MARC	1.26227	0.723961	0.725945	0.718304	1.16909	1.07244	54	5.49856	21.7905	0.710401	0.785777	0.738022	0.726488	9.16535	0.74991	0.742952
CCL1 / I-309 / TCA-3	3683.94	5689.25	4621.37	4597.86	8410.46	5196.24	4073.5	3044.92	745.199	6317.6	4536.48	8747.77	6874.39	2638.54	5376.67	8858.4
VEGF R1	62.798	0.723961	0.725945	0.718304	1.16909	47.1873	1	0.733141	0.720347	30.0145	0.785777	0.738022	0.726488	2.51598	0.74991	128.159
IFN-beta	4737.62	8595.95	3658.04	5377.22	6320.12	5750.96	4948.5	5248.01	1750.8	6917.89	4317.06	9172.87	7839.35	2928.24	2939.65	8171.91
VEGF-C	4772.33	4885.11	3606.86	3553.09	4249.66	3582.22	6362.5	3981.69	2664.74	4515.84	2640.6	6144.03	4372.18	3500.26	3495.71	17826.6
IL-16	6594.1	6280.72	5582.16	5682.14	8260.82	4388.42	14346.8	5495.99	3129.19	8813.06	5545.42	12199.9	9876.05	4761.49	2463.08	12924.2
WISP-1 / CCN-4	5034.25	5128.18	3171.11	1935.83	8069.67	1307.04	3557.5	3870.44	1822.84	5247.38	3844.02	5573.91	6833.34	3143.71	3823.98	7504.56
IL-7	85.8344	49.9533	32.1231	0.718304	1.16909	102.15	67	18.1452	0.720347	66.7777	7.26843	769.757	7.62812	39.8962	86.8021	204.869
TLR2	10665.6	11199.9	6175.07	6605.7	11260.1	5516.09	10781	8056.49	2626.75	9984.51	6751.79	12386.4	12719	5458.59	3770.74	13357.5
CXCR6	4492.42	5103.38	3467.3	3487.54	10299.7	3942.82	4166.5	4030.81	1458.52	5768.1	4729.59	4053.58	3517.65	2844.13	2982.77	10234.2
Pentraxin3 / TSG-14	4137.41	4445.48	3175.65	3211	3004.57	2602.81	4621.75	3352.29	1056.93	3883.05	3124.05	4016.68	3699.09	2350.28	2548.19	3879.69
b FGF	8384.32	8084.65	5838.96	5405.23	11603.8	7034.67	7168.5	6228.22	3937.6	9123.15	5967.19	9836.54	9358.61	5621.77	6742.82	11633.9
Soggy-1	5755.01	6905.14	3126.65	3928.76	10347.7	5065.94	5196.5	3343.31	2112.78	8828.87	4471.27	10398	6320.26	4505.76	4095.82	10462.2
Lymphotoxin beta R / TNFRSF3	8876.29	10904.7	5652.03	6539.26	9239.35	6119.61	13299.8	6417.55	3160.16	8426.25	5201.25	14047	11535.5	4291.18	5109.14	13605.1
LIX	8011	7739.69	4611.93	4721.41	9999.26	6046.95	3481	5935.14	1931.25	6378.34	6715.25	4135.87	6616.67	4668.58	5659.95	12621.3
Osteoactivin / GPNMB	5443.54	5117.32	3486.35	3755.65	5908.9	4089.48	5721.5	4999.29	2056.23	8167.66	4337.29	5754.91	5727.26	3870.29	3775.8	6064.9
Prolactin	6332.81	5347.36	3402.51	4185.91	8264.33	4286.27	6200.5	2552.06	2463.59	6601.76	3926.72	11475.9	6913.07	5198.19	3992.52	9503.84
Cerberus 1	65.0069	124.702	50.0902	21.5491	5.26092	135.127	104.5	36.6571	31.5152	58.2529	54.0221	35.425	73.3752	0.718851	78.1781	88.9685
Eotaxin?	61.2201	142.077	3789.25	0.718304	127.139	44.2381	53.5	31.5251	0.720347	3441.54	25.9306	2064.62	0.726488	2623.45	47.6193	238.859
TWEAK R / TNFRSF12	7349.57	6777.18	4395.42	4534.65	7106.34	3348.69	7191.25	4564.54	1814.19	6890.54	4409.39	5025.19	6021.86	3561.19	4237.18	5589.04
Lungkine	5787.83	6883.42	4411.21	4756.79	4705.6	3731.55	6968.5	4241.22	2129.89	6102.88	3685.29	7379.48	5723.63	3188.64	3677.75	6375.46
PF-4	6236.56	5237.13	2795.62	2345.26	5205.98	1480.23	7239.25	3106.69	1113.66	5344.35	4123.56	4179.97	3417.4	2935.25	2635.37	7194.75
